# Supplementary material for: ProFAT: a web-based tool for the functional annotation of protein sequences
Source: BMC Bioinformatics. 2006 Oct 23;7:466. doi: 10.1186/1471-2105-7-466 (PMC1636073; doi:10.1186/1471-2105-7-466)
Supplement: Additional File 2 — Detailed results of bulk searches using the Annotation Engine and HMMerThread for all members of the HNF-1α, PABP and PLAT superfamilies. [file 1471-2105-7-466-S2.xls]

## Sheet: AnnotationEngine
ProteinAccession	DomainAssociation	SUPERFAMILY e-value	PLAT	PABP	HNF-1a	Endocytosis	Epigenetics	Cell Cycle	Transcription
ENSXETP00000017532_xn	HNF-1	2e-10	0	0	150	4	0	1	123
GSTENP00030107001_tn	HNF-1	4.2e-10	0	0	156	0	0	1	126
ENSDARP00000038789_da	HNF-1	9.9e-10	0	0	148	0	0	0	126
NEWSINFRUP00000136748_to	HNF-1	1.1e-09	1	0	153	0	0	0	127
ENSDARP00000019875_da	HNF-1	5.4e-09	0	0	32	0	0	0	25
ENSDARP00000011119_da	HNF-1	5.4e-09	0	0	9	0	0	0	9
ENSGALP00000011272_gg	HNF-1	9.9e-09	0	0	169	0	2	0	142
ENSXETP00000026829_xn	HNF-1	1e-08	0	1	154	0	0	0	132
ENSXETP00000026832_xn	HNF-1	1e-08	0	1	154	0	0	0	132
ENSBTAP00000006184_bv	HNF-1	1.4e-08	0	0	155	0	3	0	126
ENSMUSP00000021016_mm	HNF-1	1.4e-08	0	0	147	0	2	1	120
ENSRNOP00000030128_rn	HNF-1	1.4e-08	0	0	83	0	0	1	60
ENSRNOP00000003507_rn	HNF-1	1.4e-08	0	0	78	0	5	1	56
ENSRNOP00000046025_rn	HNF-1	1.4e-08	0	1	77	0	5	1	53
ENSCAFP00000015433_dg	HNF-1	2.5e-08	3	0	169	0	0	0	141
ENSCAFP00000026810_dg	HNF-1	4.2e-08	0	0	70	0	0	0	54
ENSP00000225893_hs	HNF-1	4.5e-08	0	0	153	1	0	0	129
ENSMMUP00000004573_ru	HNF-1	4.5e-08	0	0	147	0	0	0	124
ENSPTRP00000015442_xp	HNF-1	4.5e-08	0	0	147	1	0	0	124
ENSMMUP00000004575_ru	HNF-1	4.5e-08	0	0	85	0	0	0	69
ENSP00000339938_hs	HNF-1	6.2e-08	0	0	172	0	0	0	147
ENSBTAP00000029049_bv	HNF-1	6.2e-08	0	0	170	0	0	0	191
ENSP00000257555_hs	HNF-1	6.2e-08	0	0	168	0	0	0	139
ENSMUSP00000031535_mm	HNF-1	6.2e-08	0	0	166	0	0	0	135
ENSP00000342683_hs	HNF-1	6.2e-08	0	0	163	0	0	0	151
ENSMMUP00000008481_ru	HNF-1	6.2e-08	0	0	85	0	1	0	64
ENSPTRP00000009421_xp	HNF-1	6.2e-08	0	0	80	0	0	0	63
ENSMMUP00000008484_ru	HNF-1	6.2e-08	0	0	79	0	0	0	60
ENSMMUP00000008479_ru	HNF-1	6.2e-08	0	0	79	0	0	0	62
ENSRNOP00000001565_rn	HNF-1	6.2e-08	0	0	11	0	0	0	10
ENSPTRP00000009419_xp	HNF-1	6.2e-08	0	0	7	0	0	0	7
ENSMODP00000003604_op	HNF-1	7.3e-08	0	0	166	1	0	0	143
ENSMODP00000023850_op	HNF-1	2e-07	0	0	118	0	0	0	101
ENSGALP00000008820_gg	HNF-1	2.3e-07	0	0	151	0	2	0	126
ENSGACP00000016779	HNF-1	>1E-04	0	0	179	0	0	0	160
ENSDARP00000006784	HNF-1	>1E-04	2	0	176	0	0	0	148
NEWSINFRUP00000135090	HNF-1	>1E-04	0	0	151	1	1	0	130
GSTENP00021630001	HNF-1	>1E-04	0	0	151	0	0	0	126
ENSMMUP00000019639	HNF-1	>1E-04	0	0	133	0	0	0	114
ENSDARP00000037056	HNF-1	>1E-04	0	1	133	5	1	0	118
ENSCAFP00000012101	HNF-1	>1E-04	0	0	129	0	0	0	120
ENSMODP00000010939	HNF-1	>1E-04	0	0	129	0	0	0	121
ENSBTAP00000014351	HNF-1	>1E-04	0	0	127	0	0	0	112
ENSMUSP00000066905	HNF-1	>1E-04	0	0	127	0	0	0	109
ENSRNOP00000017962	HNF-1	>1E-04	0	0	127	0	0	0	108
ENSPTRP00000034450	HNF-1	>1E-04	0	0	126	0	0	0	111
ENSP00000347371	HNF-1	>1E-04	0	0	126	0	0	0	111
NEWSINFRUP00000163641	HNF-1	>1E-04	0	1	123	0	0	1	110
ENSMODP00000007717_op	PABP	9.2e-48	0	159	4	0	0	0	4
ENSP00000313007_hs	PABP	9.2e-48	0	159	5	0	0	0	3
ENSMMUP00000023392_ru	PABP	9.2e-48	0	159	5	0	0	0	3
ENSMUSP00000001809_mm	PABP	9.2e-48	0	159	5	0	0	0	3
ENSBTAP00000002204_bv	PABP	9.2e-48	0	159	5	0	0	0	3
ENSCAFP00000000810_dg	PABP	9.2e-48	0	158	5	0	0	0	3
ENSRNOP00000012775_rn	PABP	9.2e-48	0	159	4	0	0	0	3
ENSPTRP00000035016_xp	PABP	9.2e-48	0	156	1	0	0	0	0
ENSMODP00000034483_op	PABP	9.2e-48	0	107	0	0	0	0	0
ENSPTRP00000046044_xp	PABP	9.2e-48	0	0	0	0	0	0	0
ENSMODP00000021348_op	PABP	1.1e-47	0	160	5	0	0	0	3
ENSDARP00000034822_da	PABP	2.5e-47	0	157	4	0	0	0	3
ENSGALP00000023287_gg	PABP	3e-47	0	118	3	0	0	0	3
ENSGALP00000023288_gg	PABP	3e-47	0	115	3	0	0	0	3
ENSMODP00000027267_op	PABP	4.5e-47	0	123	4	0	0	0	10
ENSXETP00000014537_xn	PABP	3e-46	0	160	5	0	0	0	3
ENSMMUP00000027420_ru	PABP	1.3e-45	0	118	4	1	0	0	3
ENSP00000281589_hs	PABP	3.3e-45	0	154	6	0	0	0	3
ENSP00000371283_hs	PABP	3.3e-45	0	154	6	0	0	0	3
GSTENP00031363001_tn	PABP	3.5e-45	0	159	5	0	0	0	4
ENSDARP00000076763_da	PABP	8.5e-45	0	157	6	0	4	0	3
NEWSINFRUP00000147841_to	PABP	9.2e-45	0	146	7	0	0	0	3
ENSMMUP00000017356_ru	PABP	3e-44	0	96	4	0	0	0	0
ENSPTRP00000023242_xp	PABP	3.1e-44	0	94	3	0	0	0	0
ENSP00000217073_hs	PABP	3.1e-44	0	150	2	0	0	0	0
ENSP00000255136_hs	PABP	3.1e-44	0	150	2	0	0	0	0
ENSP00000361911_hs	PABP	3.1e-44	0	23	1	0	0	0	0
ENSP00000341421_hs	PABP	4e-43	0	25	0	0	0	0	0
GSTENP00024897001_tn	PABP	4.2e-43	0	132	6	0	0	0	5
ENSMUSP00000050792_mm	PABP	4.6e-43	0	159	5	0	0	0	5
ENSRNOP00000023319_rn	PABP	1.3e-42	0	161	5	0	0	0	6
ENSMMUP00000023390_ru	PABP	3e-42	0	161	4	0	1	1	3
ENSP00000174661_hs	PABP	3e-42	0	161	4	0	1	1	3
ENSPTRP00000035012_xp	PABP	3e-42	0	157	1	0	0	0	0
NEWSINFRUP00000136945_to	PABP	4.2e-42	0	156	7	0	0	0	4
ENSXETP00000023927_xn	PABP	4.4e-42	0	131	6	0	1	0	4
ENSXETP00000023929_xn	PABP	4.4e-42	0	169	1	0	0	0	0
ENSGALP00000006555_gg	PABP	4.8e-42	0	150	6	0	0	0	3
ENSGALP00000006020_gg	PABP	5.9e-42	0	154	4	0	0	0	3
ENSGALP00000006018_gg	PABP	5.9e-42	0	154	4	0	0	0	3
ENSMODP00000022014_op	PABP	6.8e-41	0	154	4	0	0	0	3
ENSMODP00000015083_op	PABP	6.8e-41	0	0	0	0	0	0	0
ENSRNOP00000021032_rn	PABP	1.1e-40	0	153	4	0	0	1	4
ENSRNOP00000021045_rn	PABP	1.1e-40	0	0	0	0	0	0	0
ENSRNOP00000036462_rn	PABP	1.8e-40	0	174	5	1	0	1	4
ENSMUSP00000079070_mm	PABP	2e-40	0	150	6	0	0	1	4
ENSMUSP00000079967_mm	PABP	2e-40	0	150	6	0	0	0	4
ENSMUSP00000077794_mm	PABP	2e-40	0	150	5	0	0	0	4
ENSCAFP00000004589_dg	PABP	2.6e-40	0	153	9	0	0	1	8
ENSBTAP00000022761_bv	PABP	2.6e-40	0	152	4	0	0	1	6
ENSP00000361947_hs	PABP	2.6e-40	0	153	6	0	0	1	5
ENSMMUP00000009846_ru	PABP	2.6e-40	0	153	6	0	0	1	5
ENSCAFP00000004588_dg	PABP	2.6e-40	0	153	6	0	1	3	4
ENSP00000361949_hs	PABP	2.6e-40	0	153	9	0	0	1	4
ENSMMUP00000009844_ru	PABP	2.6e-40	0	153	9	0	0	1	4
ENSP00000361954_hs	PABP	2.6e-40	0	153	9	0	0	1	4
ENSP00000361948_hs	PABP	2.6e-40	0	153	5	0	0	1	4
ENSP00000361953_hs	PABP	2.6e-40	0	153	7	0	0	0	4
ENSPTRP00000039458_xp	PABP	2.6e-40	0	80	4	0	0	1	3
ENSP00000204732_hs	PABP	2.6e-40	0	0	0	0	0	0	0
ENSXETP00000049382_xn	PABP	3.2e-40	0	146	3	0	0	0	3
ENSMMUP00000012119_ru	PABP	5.2e-40	0	23	0	0	0	0	0
ENSDARP00000021064_da	PABP	9.9e-40	0	158	4	0	0	0	4
ENSCSAVP00000005204_c0	PABP	1.1e-39	0	156	7	0	3	0	9
ENSCSAVP00000005200_c0	PABP	1.1e-39	0	157	4	0	0	0	3
ENSAPMP00000020721_ai	PABP	1.2e-39	0	273	0	2	0	0	0
ENSAPMP00000032729_ai	PABP	1.2e-39	0	274	0	0	0	0	0
ENSCSAVP00000007101_c0	PABP	1.5e-39	0	136	3	0	3	0	2
ENSCSAVP00000007100_c0	PABP	1.5e-39	0	141	0	0	0	0	0
ENSCSAVP00000007103_c0	PABP	1.5e-39	0	0	0	0	0	0	0
ENSDARP00000040286_da	PABP	2.1e-39	0	138	6	0	0	0	4
ENSDARP00000015866_da	PABP	2.1e-39	0	138	6	0	0	0	4
ENSCINP00000005712_is	PABP	3e-39	0	140	3	0	2	0	1
ENSCINP00000005715_is	PABP	3e-39	0	189	3	0	0	0	0
ENSMODP00000027586_op	PABP	3.5e-39	0	0	0	0	0	0	0
NEWSINFRUP00000180900_to	PABP	3.7e-39	0	270	1	0	0	0	1
ENSCINP00000005723_is	PABP	5.9e-39	0	140	0	0	0	0	0
ENSCSAVP00000005201_c0	PABP	9.2e-39	0	157	5	0	0	0	5
ENSP00000361906_hs	PABP	9.9e-39	0	23	1	0	0	0	0
ENSCSAVP00000005202_c0	PABP	1.4e-38	0	157	10	0	0	0	4
ENSCSAVP00000007099_c0	PABP	2.1e-38	0	135	0	0	0	1	0
ENSP00000361913_hs	PABP	2.3e-38	0	0	0	0	0	0	0
ENSCSAVP00000007102_c0	PABP	2.5e-38	0	132	0	0	0	0	0
ENSCSAVP00000005206_c0	PABP	2.6e-38	0	157	3	0	0	0	3
ENSANGP00000022280_ag	PABP	3.2e-38	0	0	0	0	0	0	0
ENSMMUP00000017354_ru	PABP	3.7e-38	0	96	4	0	0	0	0
ENSPTRP00000023243_xp	PABP	3.8e-38	0	94	3	0	0	0	0
ENSP00000361908_hs	PABP	3.8e-38	0	23	1	0	0	0	0
ENSP00000217075_hs	PABP	3.8e-38	0	23	1	0	0	0	0
GSTENP00017378001_tn	PABP	4.1e-38	0	127	1	0	0	0	0
ENSBTAP00000022412_bv	PABP	4.7e-38	0	0	0	0	0	0	0
ENSCAFP00000014080_dg	PABP	1.1e-37	0	148	14	0	0	0	11
ENSCAFP00000014078_dg	PABP	1.6e-37	0	147	5	0	0	0	13
ENSCSAVP00000005205_c0	PABP	1.6e-37	0	162	2	0	0	1	1
ENSMUSP00000073167_mm	PABP	2.7e-37	0	163	5	0	0	0	4
AT2G23350.1_at	PABP	4.4e-37	0	155	4	0	0	0	4
Afu1g04190_ao	PABP	5.5e-37	0	207	3	0	0	2	3
ENSCAFP00000014082_dg	PABP	6.1e-37	0	149	14	0	0	0	19
ENSP00000339746_hs	PABP	9.2e-37	0	2	0	0	0	0	0
ENSRNOP00000019468_rn	PABP	2.4e-36	0	154	1	0	0	0	0
108322_sj	PABP	1.1e-35	0	223	1	0	0	0	0
ENSMUSP00000054095_mm	PABP	1.2e-35	0	164	3	0	0	1	0
42244_ra	PABP	5.1e-35	0	168	0	0	3	0	0
AT1G49760.1_at	PABP	6e-35	0	179	5	0	0	0	4
AT4G34110.1_at	PABP	6.9e-35	0	186	5	0	2	0	4
GA18673-PA_do	PABP	8e-35	0	276	0	0	0	0	0
ENSMODP00000029058_op	PABP	1.4e-34	0	140	7	0	0	0	7
GSTENP00033231001_tn	PABP	3.5e-34	0	139	3	2	1	0	3
ENSMMUP00000015185_ru	PABP	4.3e-34	0	1	0	0	0	0	0
CBP00535_cw	PABP	6.6e-34	0	290	6	0	0	0	2
Tc00.1047053508461.140_uz	PABP	7.5e-34	0	247	7	0	8	1	2
Chro.60347_rm	PABP	7.6e-34	0	279	5	7	1	0	5
ENSMODP00000037814_op	PABP	1.5e-33	0	161	4	0	0	0	4
ENSMODP00000020246_op	PABP	2.5e-33	0	139	7	0	0	0	4
CG5119-PG_dm	PABP	2.6e-33	0	280	3	0	0	0	3
CG5119-PD_dd	PABP	2.6e-33	0	280	3	0	0	0	3
CG5119-PE_dm	PABP	2.6e-33	0	280	3	0	0	0	3
CG5119-PC_dd	PABP	2.6e-33	0	280	3	0	0	0	3
CG5119-PD_dm	PABP	2.6e-33	0	280	3	0	0	0	3
CG5119-PH_dd	PABP	2.6e-33	0	280	3	0	0	0	3
CG5119-PH_dm	PABP	2.6e-33	0	280	3	0	0	0	3
CG5119-PF_dd	PABP	2.6e-33	0	280	3	0	0	0	3
CG5119-PG_dd	PABP	2.6e-33	0	280	3	0	0	0	3
CG5119-PF_dm	PABP	2.6e-33	0	280	3	0	0	0	3
CG5119-PA_dd	PABP	2.6e-33	0	280	3	0	0	0	3
CG5119-PB_dm	PABP	2.6e-33	0	280	3	0	0	0	3
CG5119-PC_dm	PABP	2.6e-33	0	280	3	0	0	0	3
CG5119-PE_dd	PABP	2.6e-33	0	280	3	0	0	0	3
CG5119-PB_dd	PABP	2.6e-33	0	280	3	0	0	0	3
CG5119-PA_dm	PABP	2.6e-33	0	280	3	0	0	0	3
ENSMMUP00000015187_ru	PABP	2.9e-33	1	114	9	0	0	0	5
ENSMMUP00000015174_ru	PABP	5.9e-33	0	229	2	0	0	0	0
LmjF35.4130_em	PABP	6e-33	0	224	5	0	0	0	4
SPAC57A7.04c_po	PABP	7.3e-33	0	167	4	2	1	0	3
Tb09.211.2150_tb	PABP	7.6e-33	0	237	3	0	6	2	0
118998_tl	PABP	8.3e-33	0	193	3	0	0	0	2
Y106G6H.2b_ce	PABP	9e-33	0	128	3	0	0	0	3
Y106G6H.2a_ce	PABP	9e-33	0	296	6	0	0	0	2
Y106G6H.2c_ce	PABP	9e-33	0	143	2	0	0	0	0
Y106G6H.2b.6_cl	PABP	9.2e-33	0	128	3	0	0	0	3
Y106G6H.2b.5_cl	PABP	9.2e-33	0	128	3	0	0	0	3
Y106G6H.2b.2_cl	PABP	9.2e-33	0	128	3	0	0	0	3
Y106G6H.2b.4_cl	PABP	9.2e-33	0	128	3	0	0	0	3
Y106G6H.2b.3_cl	PABP	9.2e-33	0	128	3	0	0	0	3
Y106G6H.2b.1_cl	PABP	9.2e-33	0	128	3	0	0	0	3
Y106G6H.2a.5_cl	PABP	9.2e-33	0	296	6	0	0	0	2
Y106G6H.2a.1_cl	PABP	9.2e-33	0	296	6	0	0	0	2
Y106G6H.2a.6_cl	PABP	9.2e-33	0	296	6	0	0	0	2
Y106G6H.2a.3_cl	PABP	9.2e-33	0	296	6	0	0	0	2
Y106G6H.2a.2_cl	PABP	9.2e-33	0	296	6	0	0	0	2
Y106G6H.2a.4_cl	PABP	9.2e-33	0	296	6	0	0	0	2
Y106G6H.2c_cl	PABP	9.2e-33	0	143	2	0	0	0	0
162.m02667_cf	PABP	1.3e-32	0	162	7	0	7	1	3
YER165W_sc	PABP	2.4e-32	0	314	2	0	0	0	0
YER165W_xs	PABP	2.4e-32	0	314	2	0	0	0	0
ORFP:6197_y6	PABP	2.8e-32	0	166	3	0	0	0	3
ORFP:6731_y8	PABP	2.8e-32	0	314	2	0	0	0	0
ORFP:7056_y1	PABP	2.8e-32	0	311	0	0	0	0	0
ENSMUSP00000047882_mm	PABP	3.1e-32	0	163	9	0	5	0	3
ENSMMUP00000015191_ru	PABP	6e-32	0	233	7	0	0	0	8
FG08421.1_fg	PABP	8.5e-32	0	240	1	0	0	0	1
ENSMMUP00000015176_ru	PABP	1.2e-31	0	121	6	0	0	0	6
UM03494.1_um	PABP	1.7e-31	0	158	3	0	0	0	3
CBP07625_cw	PABP	2.2e-31	0	4	0	0	0	0	0
F18H3.3a.1_cl	PABP	2.5e-31	0	177	5	0	0	0	5
F18H3.3a.2_cl	PABP	2.5e-31	0	177	5	0	0	0	5
F18H3.3a_ce	PABP	2.5e-31	0	177	5	0	0	0	5
F18H3.3a.4_cl	PABP	2.5e-31	0	177	5	0	0	0	5
F18H3.3a.3_cl	PABP	2.5e-31	0	177	5	0	0	0	5
PFL1170w_pl	PABP	2.6e-31	3	262	1	0	0	0	2
NEWSINFRUP00000133711_to	PABP	4.3e-31	0	189	8	0	0	0	10
ENSMMUP00000019400_ru	PABP	1.3e-30	0	24	0	0	0	0	0
ENSMMUP00000015180_ru	PABP	4.2e-30	0	1	0	0	0	0	0
MG09505.4_gr	PABP	5.3e-30	0	221	4	0	0	2	4
AT1G22760.1_at	PABP	5.7e-30	0	301	0	0	0	1	0
ENSMUSP00000066639_mm	PABP	1.3e-29	0	154	8	0	3	0	4
Kwal_23486_kw	PABP	1.6e-29	0	155	5	0	0	0	4
AGR122C_go	PABP	2.2e-29	0	159	4	0	0	0	4
AT1G71770.1_at	PABP	4.3e-29	0	179	5	0	4	1	5
ENSXETP00000033695_xn	PABP	2.5e-28	0	139	4	0	0	0	4
Tb09.211.0930_tb	PABP	6.7e-28	0	280	0	0	0	0	0
LmjF35.5040_em	PABP	9.5e-28	0	277	6	0	8	1	1
Tc00.1047053506885.70_uz	PABP	1.5e-27	0	206	3	0	1	0	3
LmjF25.0080_em	PABP	3e-26	0	215	2	0	0	0	1
TA06545_nu	PABP	9.6e-26	0	0	0	0	0	0	0
525.m05379_pv	PABP	2.3e-25	1	242	8	0	0	0	16
AN4000.2_an	PABP	1.6e-24	0	205	4	0	0	0	4
GSTENP00003563001_tn	PABP	3.8e-24	0	49	0	0	0	0	0
ENSPTRP00000035026_xp	PABP	1.1e-23	0	16	0	0	0	24	0
DDB0192007_dt	PABP	1.4e-23	1	127	0	0	0	0	0
AT3G19350.1_at	PABP	1.8e-23	0	18	0	0	0	0	0
ENSP00000220959_hs	PABP	2e-23	3	16	1	3	0	28	3
ENSDARP00000069177_da	PABP	2.2e-23	0	16	0	0	0	27	0
ENSGALP00000025803_gg	PABP	2.5e-23	2	16	5	1	0	25	0
ENSMMUP00000027331_ru	PABP	2.7e-23	0	16	4	2	1	29	5
ENSMUSP00000022899_mm	PABP	3.7e-23	4	16	2	2	0	30	2
ENSRNOP00000009115_rn	PABP	3.7e-23	0	16	3	2	0	29	2
ENSMMUP00000027328_ru	PABP	4e-23	2	16	0	3	0	29	8
ENSBTAP00000028262_bv	PABP	4e-23	3	16	0	25	1	32	3
ENSMODP00000007389_op	PABP	4.9e-23	3	16	6	2	0	37	1
ENSBTAP00000037126_bv	PABP	4.9e-23	0	0	0	0	0	0	0
NEWSINFRUP00000147896_to	PABP	1.1e-22	3	16	0	31	1	36	1
GSTENP00024879001_tn	PABP	1.3e-22	2	16	4	36	0	30	3
NEWSINFRUP00000166103_to	PABP	1.9e-22	0	50	0	0	0	0	0
CG9484-PA_dm	PABP	7.6e-22	2	15	0	28	0	47	4
CG9484-PA_dd	PABP	7.8e-22	2	15	0	28	0	47	4
ENSCAFP00000000888_dg	PABP	9.9e-22	0	16	0	0	0	26	0
AT2G36660.1_at	PABP	1.3e-21	0	267	2	0	0	0	0
ENSCAFP00000000890_dg	PABP	2.3e-21	0	16	0	0	0	26	0
ENSANGP00000012852_ag	PABP	2.1e-20	44	17	1	39	0	38	5
21610_re	PABP	3.6e-20	0	237	0	0	0	0	0
34.m00276_en	PABP	5.6e-19	0	186	2	0	0	0	1
ENSCSAVP00000001770_c0	PABP	9.2e-19	0	17	1	0	0	26	10
ENSAPMP00000001692_ai	PABP	2e-18	0	16	0	0	0	26	0
ENSAPMP00000001691_ai	PABP	4.9e-18	0	0	0	0	0	0	0
ENSP00000361909_hs	PABP	7.1e-16	0	15	0	0	0	0	0
ENSP00000361904_hs	PABP	7.1e-16	0	15	0	0	0	0	0
ENSAPMP00000001693_ai	PABP	1.4e-15	0	16	0	1	0	26	1
ENSPTRP00000023244_xp	PABP	2.8e-15	0	80	2	0	0	0	0
ENSCSAVP00000001769_c0	PABP	1.5e-14	0	16	0	3	0	27	1
ENSMODP00000024766_op	PABP	6.1e-14	0	97	0	0	0	0	0
ENSMMUP00000017355_ru	PABP	7.8e-14	0	78	2	0	2	0	0
UM03311.1_um	PABP	9.8e-13	0	102	1	0	0	0	2
193.m00064_en	PABP	5e-12	0	209	3	0	0	0	2
DDB0219598_dt	PABP	1.1e-11	0	201	10	0	0	0	9
ENSGALP00000023334_gg	PABP	7.8e-11	0	9	1	1	0	0	1
ENSCINP00000017615_is	PABP	8.5e-09	0	6	3	0	1	27	3
3.m01821_hy	PABP	1e-08	0	45	2	0	0	0	2
AT3G21100.1	PABP	>1E-04	0	0	7	1	0	1	14
AAEL010945-PA	PABP	>1E-04	0	0	0	3	0	3	4
ENSANGP00000015860	PABP	>1E-04	0	0	1	6	0	1	4
ENSCINP00000027195	PABP	>1E-04	0	0	4	0	2	1	2
F37D6.3	PABP	>1E-04	0	10	2	0	1	0	2
ENSPTRP00000024897	PABP	>1E-04	0	0	0	0	0	0	2
CG1115-PA	PABP	>1E-04	0	1	0	0	0	7	1
ENSBTAP00000003600	PABP	>1E-04	11	0	15	12	18	6	1
ENSXETP00000034972	PABP	>1E-04	0	0	0	3	0	1	0
ENSCSAVP00000009985	PABP	>1E-04	0	0	0	0	0	0	0
AT1G55020.1_at	PLAT	9.9e-57	276	0	1	1	0	0	1
AT1G17420.1_at	PLAT	4.5e-50	268	0	1	2	0	0	1
AT3G22400.1_at	PLAT	2.9e-49	281	0	1	2	0	1	1
AT1G72520.1_at	PLAT	1.3e-48	269	0	1	1	0	0	1
ENSPTRP00000005242_xp	PLAT	1.2e-42	117	0	0	0	0	0	0
ENSBTAP00000001017_bv	PLAT	2.5e-42	181	0	0	0	0	0	0
ENSP00000358223_hs	PLAT	3e-42	181	0	0	0	0	0	0
ENSP00000277888_hs	PLAT	3e-42	181	0	0	0	0	0	0
ENSMMUP00000000203_ru	PLAT	3.1e-42	181	0	0	0	0	0	0
ENSMUSP00000056377_mm	PLAT	1.5e-41	175	0	0	0	0	0	0
ENSRNOP00000024065_rn	PLAT	2.6e-41	181	0	0	0	0	0	0
ENSRNOP00000024223_rn	PLAT	5.7e-41	183	0	0	0	0	0	0
ENSCAFP00000017419_dg	PLAT	1.5e-40	173	0	0	0	0	0	0
ENSMUSP00000026081_mm	PLAT	3.4e-40	182	0	0	0	0	0	0
ENSCAFP00000017422_dg	PLAT	4.8e-40	185	0	0	0	0	0	0
ENSCAFP00000017400_dg	PLAT	4.8e-40	184	0	0	0	0	0	0
ENSPTRP00000005247_xp	PLAT	7.1e-39	0	0	0	0	0	0	0
ENSMODP00000011976_op	PLAT	1.9e-38	0	0	0	0	0	0	0
ENSP00000298771_hs	PLAT	2.2e-38	1	0	0	0	0	0	0
ENSGALP00000015009_gg	PLAT	3.1e-38	185	0	0	0	0	0	0
ENSMUSP00000045465_mm	PLAT	3.1e-38	181	0	0	0	0	0	0
ENSMMUP00000003664_ru	PLAT	3.3e-38	182	0	0	0	0	0	0
ENSP00000298769_hs	PLAT	5.1e-38	181	0	0	0	0	0	0
ENSP00000351695_hs	PLAT	5.1e-38	181	0	0	0	0	0	0
ENSBTAP00000001012_bv	PLAT	5.9e-38	170	0	0	0	0	0	0
ENSBTAP00000015911_bv	PLAT	1.1e-37	201	0	0	4	0	0	0
ENSMODP00000011892_op	PLAT	2.6e-37	179	0	0	0	0	0	0
ENSCAFP00000023467_dg	PLAT	3.3e-37	196	0	0	4	0	0	0
ENSMUSP00000019068_mm	PLAT	3.9e-37	206	0	0	4	0	0	0
ENSDARP00000033591_da	PLAT	4.7e-37	71	0	0	3	0	0	0
ENSCAFP00000017453_dg	PLAT	5.4e-37	184	0	0	0	0	0	0
ENSCAFP00000017460_dg	PLAT	5.4e-37	3	0	0	0	0	0	0
ENSRNOP00000026038_rn	PLAT	6.1e-37	203	0	0	4	0	0	0
ENSXETP00000009077_xn	PLAT	7.5e-37	183	0	0	0	0	0	0
ENSRNOP00000024164_rn	PLAT	1.2e-36	185	0	0	0	0	0	0
ENSCAFP00000023481_dg	PLAT	2.5e-36	195	0	0	4	0	0	0
AT1G67560.1_at	PLAT	2.5e-36	245	0	0	1	0	0	0
ENSXETP00000009087_xn	PLAT	3.3e-36	185	0	0	0	0	0	0
ENSCAFP00000023478_dg	PLAT	4e-36	196	0	0	4	0	0	0
ENSMODP00000011929_op	PLAT	4.5e-36	170	0	0	0	0	0	0
ENSMODP00000011925_op	PLAT	4.5e-36	167	0	0	0	0	0	0
ENSMUSP00000059733_mm	PLAT	6.2e-36	70	0	0	3	0	0	0
ENSRNOP00000023371_rn	PLAT	6.2e-36	70	0	0	3	0	0	0
ENSXETP00000009088_xn	PLAT	8.2e-36	181	0	0	0	0	0	0
NEWSINFRUP00000162789_to	PLAT	1.6e-35	1083	0	1	48	0	0	4
AT3G45140.1_at	PLAT	1.6e-35	253	0	1	1	0	0	1
ENSMODP00000037218_op	PLAT	2e-35	225	0	1	11	0	0	1
ENSMMUP00000017650_ru	PLAT	2.3e-35	187	0	0	4	0	0	0
ENSRNOP00000043162_rn	PLAT	2.6e-35	269	0	0	10	0	0	0
ENSBTAP00000020234_bv	PLAT	3.3e-35	262	0	0	12	0	0	0
ENSP00000355041_hs	PLAT	3.4e-35	102	0	0	0	0	0	0
ENSP00000363512_hs	PLAT	3.7e-35	193	0	0	4	0	0	0
ENSP00000265455_hs	PLAT	3.7e-35	193	0	0	4	0	0	0
ENSMMUP00000022692_ru	PLAT	4.2e-35	269	0	1	12	0	0	1
ENSPTRP00000039906_xp	PLAT	4.2e-35	1	0	0	0	0	0	0
ENSBTAP00000030976_bv	PLAT	5e-35	296	0	0	12	0	0	0
GSTENP00030932001_tn	PLAT	6.5e-35	211	0	0	9	0	0	0
ENSGALP00000024640_gg	PLAT	6.8e-35	293	0	0	12	0	0	0
ENSCSAVP00000014733_c0	PLAT	7.9e-35	291	0	0	14	0	0	3
ENSMUSP00000026795_mm	PLAT	8.2e-35	0	0	0	0	0	0	0
NEWSINFRUP00000149227_to	PLAT	8.7e-35	186	0	0	4	0	0	0
ENSDARP00000074335_da	PLAT	9e-35	194	0	0	4	0	0	0
ENSPTRP00000014679_xp	PLAT	1.4e-34	189	0	0	4	0	0	0
ENSMUSP00000000329_mm	PLAT	1.6e-34	3	0	0	0	0	0	0
ENSBTAP00000020236_bv	PLAT	2e-34	282	0	0	12	0	2	0
ENSXETP00000016326_xn	PLAT	2e-34	331	0	0	5	0	0	0
ENSXETP00000016322_xn	PLAT	2e-34	197	0	0	4	0	0	0
ENSXETP00000016324_xn	PLAT	2e-34	197	0	0	4	0	0	0
ENSXETP00000016325_xn	PLAT	2e-34	197	0	0	4	0	0	0
ENSPTRP00000004227_xp	PLAT	2.2e-34	70	0	0	4	0	0	0
ENSBTAP00000039927_bv	PLAT	2.3e-34	279	0	0	10	0	3	0
ENSCAFP00000010382_dg	PLAT	3.3e-34	74	0	0	3	0	0	0
ENSCINP00000029489_is	PLAT	4.2e-34	259	0	0	10	0	2	0
ENSMODP00000013499_op	PLAT	5.7e-34	0	0	0	0	0	0	0
ENSRNOP00000017633_rn	PLAT	6.8e-34	182	0	0	4	0	0	0
ENSP00000293761_hs	PLAT	1e-33	192	0	0	4	0	0	0
ENSP00000328821_hs	PLAT	1e-33	192	0	0	4	0	0	0
ENSRNOP00000034009_rn	PLAT	1.3e-33	194	0	0	4	0	0	0
ENSXETP00000002006_xn	PLAT	1.7e-33	180	0	0	0	0	0	0
ENSP00000251535_hs	PLAT	2.8e-33	192	0	0	4	0	0	0
ENSP00000370396_hs	PLAT	2.8e-33	0	0	0	0	0	0	0
ENSMUSP00000086183_mm	PLAT	3.3e-33	295	0	0	15	0	0	0
GSTENP00012299001_tn	PLAT	4.7e-33	267	0	0	10	0	0	0
GSTENP00016499001_tn	PLAT	5.9e-33	62	0	0	3	0	0	0
ENSRNOP00000025910_rn	PLAT	6.7e-33	194	0	0	4	0	0	0
ENSMMUP00000021372_ru	PLAT	8.2e-33	191	1	0	4	0	0	0
ENSMMUP00000009892_ru	PLAT	8.4e-33	198	0	0	4	0	0	0
NEWSINFRUP00000127682_to	PLAT	1.1e-32	237	0	0	4	0	0	1
ENSCAFP00000023486_dg	PLAT	1.4e-32	205	0	0	4	0	0	0
ENSCINP00000009327_is	PLAT	1.6e-32	461	0	0	20	0	2	0
ENSPTRP00000016996_xp	PLAT	2.2e-32	323	0	0	12	0	0	0
ENSP00000338222_hs	PLAT	2.5e-32	746	0	0	32	0	2	0
ENSCSAVP00000014729_c0	PLAT	2.6e-32	293	0	0	12	0	0	0
ENSCINP00000009332_is	PLAT	4.7e-32	502	0	0	21	0	2	0
ENSCAFP00000026001_dg	PLAT	9.8e-32	734	0	1	32	0	5	1
ENSMUSP00000019051_mm	PLAT	1.1e-31	195	0	0	4	0	0	0
ENSCSAVP00000014731_c0	PLAT	2e-31	771	0	1	34	0	0	7
NEWSINFRUP00000162692_to	PLAT	2.2e-31	750	2	0	34	0	3	7
ENSDARP00000063256_da	PLAT	2.3e-31	212	0	0	5	0	0	0
ENSMMUP00000011628_ru	PLAT	2.3e-31	180	0	0	0	0	0	0
ENSMODP00000007564_op	PLAT	2.6e-31	192	0	0	4	0	1	0
ENSMUSP00000045450_mm	PLAT	2.8e-31	10	0	0	0	0	0	0
ENSRNOP00000023487_rn	PLAT	3.3e-31	494	0	0	21	0	0	0
ENSMMUP00000022697_ru	PLAT	3.4e-31	745	0	0	31	0	2	0
ENSMMUP00000022696_ru	PLAT	3.4e-31	745	0	0	31	0	2	0
ENSCAFP00000024947_dg	PLAT	3.4e-31	208	0	0	6	0	0	0
ENSCAFP00000024946_dg	PLAT	3.4e-31	205	0	0	6	0	0	0
ENSCAFP00000024944_dg	PLAT	3.4e-31	189	0	0	4	0	0	0
ENSCINP00000001865_is	PLAT	3.7e-31	520	0	0	23	0	1	0
ENSCAFP00000024945_dg	PLAT	4.5e-31	6	0	0	0	0	0	0
ENSBTAP00000016558_bv	PLAT	5e-31	199	0	0	6	0	0	0
ENSDARP00000073883_da	PLAT	5e-31	208	0	0	5	0	0	0
ENSBTAP00000034795_bv	PLAT	5e-31	199	0	0	5	0	0	0
ENSBTAP00000034794_bv	PLAT	5e-31	199	0	0	5	0	0	0
ENSBTAP00000034797_bv	PLAT	5e-31	184	0	0	4	0	0	0
ENSDARP00000052818_da	PLAT	5e-31	7	0	0	0	0	0	0
ENSDARP00000063263_da	PLAT	5.4e-31	212	0	0	5	0	0	0
GSTENP00012298001_tn	PLAT	6.5e-31	701	0	2	32	0	2	0
ENSPTRP00000016994_xp	PLAT	7.1e-31	339	0	0	15	0	2	0
ENSGALP00000015008_gg	PLAT	7.3e-31	105	0	0	0	0	0	0
ENSCAFP00000025995_dg	PLAT	8.5e-31	487	0	0	23	0	3	0
GSTENP00030931001_tn	PLAT	1.1e-30	2	0	0	0	0	0	0
ENSGALP00000021656_gg	PLAT	2e-30	218	0	0	6	0	0	0
ENSGALP00000021655_gg	PLAT	2e-30	201	0	0	4	0	0	0
ENSPTRP00000014868_xp	PLAT	2.2e-30	196	0	0	5	0	0	0
ENSMMUP00000009466_ru	PLAT	2.2e-30	95	0	0	0	0	0	0
ENSMODP00000037217_op	PLAT	3.1e-30	498	0	0	21	0	0	0
ENSCSAVP00000014732_c0	PLAT	3.3e-30	698	0	0	31	0	0	1
ENSDARP00000066772_da	PLAT	3.6e-30	190	0	0	4	0	0	0
ENSCSAVP00000014730_c0	PLAT	3.7e-30	545	0	0	23	0	0	0
ENSXETP00000055758_xn	PLAT	4.5e-30	270	1	0	12	0	0	0
ENSP00000358231_hs	PLAT	4.8e-30	180	0	0	0	0	0	0
ENSP00000358232_hs	PLAT	4.8e-30	180	0	0	0	0	0	0
ENSMMUP00000022691_ru	PLAT	5e-30	517	0	1	23	0	2	1
ENSP00000299022_hs	PLAT	7e-30	190	0	0	0	0	0	2
ENSCAFP00000014922_dg	PLAT	8.2e-30	0	0	0	0	0	0	0
ENSP00000300591_hs	PLAT	9e-30	0	0	0	0	0	0	0
ENSBTAP00000007206_bv	PLAT	1.1e-29	186	0	0	0	0	1	2
ENSMUSP00000021268_mm	PLAT	1.1e-29	206	0	0	5	0	0	0
ENSCAFP00000024928_dg	PLAT	1.2e-29	204	0	0	5	0	0	0
ENSMODP00000007512_op	PLAT	1.4e-29	190	0	0	4	0	1	0
ENSCINP00000024589_is	PLAT	1.4e-29	763	0	0	33	0	0	0
ENSP00000314879_hs	PLAT	1.4e-29	203	0	0	5	0	0	0
ENSRNOP00000016543_rn	PLAT	1.4e-29	212	0	0	0	0	0	0
ENSPTRP00000034315_xp	PLAT	1.7e-29	196	0	0	0	0	0	1
ENSMODP00000009518_op	PLAT	1.7e-29	198	0	0	5	0	0	0
ENSMODP00000009520_op	PLAT	1.7e-29	193	0	0	5	0	0	0
ENSP00000309757_hs	PLAT	1.7e-29	20	0	0	0	0	0	0
ENSP00000315167_hs	PLAT	1.9e-29	191	0	0	5	0	0	0
ENSP00000369510_hs	PLAT	1.9e-29	191	0	0	5	0	0	0
ENSCAFP00000026004_dg	PLAT	1.9e-29	4	0	0	0	0	0	0
ENSCAFP00000024930_dg	PLAT	1.9e-29	3	0	0	0	0	0	0
ENSGALP00000024836_gg	PLAT	2.5e-29	195	0	0	0	0	0	0
ENSBTAP00000016553_bv	PLAT	2.6e-29	207	0	0	5	0	0	0
ENSBTAP00000034800_bv	PLAT	2.6e-29	195	0	0	5	0	0	0
ENSMMUP00000026104_ru	PLAT	2.6e-29	202	0	0	4	0	0	0
ENSMODP00000009560_op	PLAT	2.6e-29	180	0	0	4	0	0	0
ENSMODP00000030724_op	PLAT	2.6e-29	180	0	0	4	0	0	0
ENSMMUP00000006264_ru	PLAT	3.3e-29	211	0	0	0	0	0	1
ENSRNOP00000010141_rn	PLAT	3.4e-29	0	0	0	0	0	0	0
GSTENP00010521001_tn	PLAT	5.1e-29	75	0	0	3	0	0	0
ENSMODP00000004011_op	PLAT	5.6e-29	737	0	0	31	0	2	0
ENSCINP00000001870_is	PLAT	6.1e-29	516	0	0	22	0	0	0
ENSGALP00000002753_gg	PLAT	6.8e-29	0	0	0	0	0	0	0
ENSXETP00000009696_xn	PLAT	7e-29	195	0	0	0	0	0	0
ENSXETP00000056503_xn	PLAT	7e-29	195	0	0	0	0	0	0
ENSXETP00000056505_xn	PLAT	7e-29	193	0	0	0	0	0	0
ENSXETP00000056501_xn	PLAT	7e-29	193	0	0	0	0	0	0
ENSMUSP00000035250_mm	PLAT	7.9e-29	182	0	0	4	0	0	0
ENSMUSP00000015712_mm	PLAT	9.3e-29	213	0	1	0	0	0	0
ENSMUSP00000079995_mm	PLAT	9.3e-29	213	0	1	0	0	0	0
ENSRNOP00000015989_rn	PLAT	1.4e-28	77	4	2	5	0	0	1
ENSGALP00000015019_gg	PLAT	1.4e-28	92	0	0	0	0	0	0
NEWSINFRUP00000159442_to	PLAT	1.6e-28	91	0	0	4	0	0	1
ENSBTAP00000017086_bv	PLAT	1.9e-28	192	0	0	0	0	0	0
ENSRNOP00000021157_rn	PLAT	2.6e-28	191	0	0	0	0	0	0
ENSRNOP00000047403_rn	PLAT	2.6e-28	191	0	0	0	0	0	0
NEWSINFRUP00000170884_to	PLAT	3e-28	56	0	0	3	0	0	0
ENSMUSP00000034731_mm	PLAT	3e-28	197	0	1	0	0	0	0
ENSP00000369494_hs	PLAT	4e-28	204	0	0	5	0	0	0
ENSDARP00000045360_da	PLAT	1.1e-27	202	1	0	3	0	0	0
ENSMODP00000012379_op	PLAT	1.1e-27	199	0	0	0	0	0	0
ENSRNOP00000033009_rn	PLAT	1.2e-27	180	0	0	4	0	0	0
ENSMODP00000030734_op	PLAT	1.4e-27	207	0	0	5	0	0	0
GSTENP00017763001_tn	PLAT	1.4e-27	99	0	1	3	0	0	0
ENSGALP00000006724_gg	PLAT	1.6e-27	190	0	0	0	0	0	0
ENSGALP00000006723_gg	PLAT	1.6e-27	190	0	0	0	0	0	0
NEWSINFRUP00000178814_to	PLAT	2.2e-27	72	0	1	3	0	0	2
ENSDARP00000069990_da	PLAT	2.8e-27	183	0	0	0	0	0	0
ENSRNOP00000010416_rn	PLAT	3.9e-27	193	0	0	5	0	0	0
ENSPTRP00000013309_xp	PLAT	4.5e-27	77	0	0	3	0	0	0
ENSXETP00000040463_xn	PLAT	4.7e-27	194	0	0	5	0	0	0
ENSXETP00000040462_xn	PLAT	4.7e-27	191	0	0	5	0	0	0
NEWSINFRUP00000175352_to	PLAT	5e-27	190	0	0	4	0	0	0
ENSXETP00000000007_xn	PLAT	8.5e-27	231	0	0	4	0	0	0
ENSPTRP00000014231_xp	PLAT	1e-26	86	0	0	10	0	0	1
ENSP00000345016_hs	PLAT	1.7e-26	85	0	1	3	0	0	2
ENSP00000335272_hs	PLAT	2e-26	95	1	4	4	0	3	1
ENSMUSP00000021262_mm	PLAT	2.3e-26	192	0	0	5	0	0	0
ENSP00000351673_hs	PLAT	2.5e-26	85	0	1	3	0	0	2
ENSP00000341933_hs	PLAT	2.5e-26	85	0	1	3	0	0	1
ENSMODP00000010816_op	PLAT	2.5e-26	174	0	0	0	0	0	0
ENSMMUP00000004883_ru	PLAT	2.6e-26	82	0	5	3	0	0	5
ENSP00000344337_hs	PLAT	2.6e-26	212	0	0	5	0	0	0
ENSP00000369520_hs	PLAT	2.6e-26	209	0	0	5	0	0	0
ENSP00000316970_hs	PLAT	2.6e-26	209	0	0	5	0	0	0
ENSP00000369530_hs	PLAT	2.6e-26	0	0	0	0	0	0	0
ENSPTRP00000014866_xp	PLAT	3e-26	54	0	0	3	0	0	0
ENSMODP00000030723_op	PLAT	3.3e-26	204	0	1	5	0	0	0
ENSBTAP00000035828_bv	PLAT	3.4e-26	160	0	0	0	0	0	1
ENSCAFP00000028096_dg	PLAT	3.9e-26	177	0	0	0	0	0	0
NEWSINFRUP00000153934_to	PLAT	4.3e-26	226	0	0	5	0	0	0
NEWSINFRUP00000154257_to	PLAT	6.5e-26	0	0	0	0	0	0	0
GSTENP00033460001_tn	PLAT	1.1e-25	192	0	1	4	0	1	0
ENSXETP00000040479_xn	PLAT	1.1e-25	224	0	0	5	0	0	0
ENSCAFP00000029653_dg	PLAT	1.4e-25	94	0	8	3	0	1	8
ENSXETP00000017757_xn	PLAT	1.4e-25	423	0	0	18	0	1	0
ENSP00000299598_hs	PLAT	1.5e-25	85	0	1	3	0	2	1
ENSPTRP00000017022_xp	PLAT	1.5e-25	177	0	0	0	0	0	0
ENSCINP00000018322_is	PLAT	1.5e-25	0	0	0	0	0	0	0
ENSMMUP00000025049_ru	PLAT	1.6e-25	261	0	0	0	0	0	0
ENSCAFP00000024897_dg	PLAT	1.9e-25	198	0	0	6	0	0	0
ENSCAFP00000024899_dg	PLAT	1.9e-25	201	0	0	5	0	0	0
ENSCAFP00000024900_dg	PLAT	1.9e-25	198	0	0	5	0	0	0
ENSP00000261292_hs	PLAT	2.2e-25	185	0	0	0	0	0	0
ENSDARP00000050002_da	PLAT	3e-25	212	0	0	5	0	0	0
ENSCAFP00000029987_dg	PLAT	3.7e-25	85	0	4	6	0	2	4
ENSXETP00000040468_xn	PLAT	3.9e-25	208	0	0	5	0	0	0
ENSPTRP00000044000_xp	PLAT	3.9e-25	73	0	0	3	0	0	0
ENSXETP00000040457_xn	PLAT	4e-25	229	0	0	5	0	0	0
ENSBTAP00000016876_bv	PLAT	4.3e-25	92	0	1	3	2	0	3
ENSRNOP00000048096_rn	PLAT	4.3e-25	96	0	0	3	0	0	0
ENSPTRP00000044027_xp	PLAT	5.1e-25	103	0	1	3	0	2	1
ENSMMUP00000013073_ru	PLAT	7.9e-25	342	0	0	6	0	0	0
ENSMUSP00000090796_mm	PLAT	1.2e-24	110	1	0	3	0	1	1
ENSMUSP00000051512_mm	PLAT	1.3e-24	96	0	7	3	0	0	110
ENSXETP00000040476_xn	PLAT	1.3e-24	208	0	1	5	0	4	1
ENSP00000353271_hs	PLAT	1.4e-24	81	0	1	3	0	0	1
ENSMUSP00000066536_mm	PLAT	1.5e-24	188	0	0	0	0	0	0
ENSMUSP00000048068_mm	PLAT	1.6e-24	110	1	0	3	0	1	0
GSTENP00026282001_tn	PLAT	2e-24	206	0	2	3	0	1	1
ENSXETP00000017759_xn	PLAT	2.2e-24	126	0	0	5	0	0	0
ENSMODP00000004353_op	PLAT	2.5e-24	169	0	0	0	0	0	0
ENSMODP00000004356_op	PLAT	2.5e-24	169	0	0	0	0	0	0
NEWSINFRUP00000163348_to	PLAT	2.6e-24	191	0	0	4	0	0	0
ENSCAFP00000024355_dg	PLAT	2.6e-24	165	0	0	0	0	0	0
ENSXETP00000040480_xn	PLAT	2.8e-24	209	0	0	5	0	0	0
GSTENP00017720001_tn	PLAT	3e-24	186	0	0	0	0	0	2
ENSRNOP00000038974_rn	PLAT	5.3e-24	102	0	0	3	0	1	72
ENSXETP00000058254_xn	PLAT	6.4e-24	240	0	0	5	0	0	0
ENSXETP00000040478_xn	PLAT	6.4e-24	240	0	0	5	0	0	0
AT4G39730.1_at	PLAT	9.7e-24	40	0	0	3	0	0	0
ENSCINP00000025503_is	PLAT	1e-23	85	0	0	3	0	0	0
ENSXETP00000031313_xn	PLAT	1.4e-23	179	0	0	0	0	0	0
ENSXETP00000031314_xn	PLAT	1.4e-23	179	0	0	0	0	0	0
ENSXETP00000031312_xn	PLAT	1.4e-23	174	0	0	0	0	0	0
ENSMODP00000019025_op	PLAT	1.7e-23	95	0	2	5	0	0	2
ENSRNOP00000025257_rn	PLAT	1.7e-23	196	0	0	0	0	0	0
ENSGALP00000028716_gg	PLAT	1.7e-23	188	0	0	0	0	0	0
ENSGALP00000004270_gg	PLAT	1.7e-23	187	0	0	0	0	0	0
AT5G62200.1_at	PLAT	1.9e-23	13	0	0	0	0	0	0
ENSBTAP00000011570_bv	PLAT	3.4e-23	206	1	1	5	0	1	2
CBP20704_cw	PLAT	4e-23	9	0	0	0	0	0	0
AT5G62210.1_at	PLAT	5.3e-23	22	0	0	0	0	0	0
ENSGALP00000008713_gg	PLAT	6.2e-23	94	0	0	3	0	2	2
ENSBTAP00000027480_bv	PLAT	7.1e-23	83	0	0	3	0	0	0
AT2G22170.1_at	PLAT	2.3e-22	38	0	0	3	0	0	0
ENSP00000340972_hs	PLAT	3.4e-22	88	0	0	3	0	0	0
ENSGALP00000022989_gg	PLAT	5e-22	96	0	1	3	0	0	1
ENSCAFP00000028093_dg	PLAT	5.6e-22	172	0	0	0	0	0	0
GSTENP00028799001_tn	PLAT	5.7e-22	173	0	0	0	0	0	0
ENSMODP00000033311_op	PLAT	7.1e-22	77	0	1	3	0	1	1
ENSRNOP00000048039_rn	PLAT	8.1e-22	81	0	5	4	0	0	5
ENSXETP00000040483_xn	PLAT	1.7e-21	227	0	1	5	0	0	0
ENSGALP00000009402_gg	PLAT	2e-21	242	0	0	4	0	0	0
ENSP00000349390_hs	PLAT	2.3e-21	77	0	0	3	0	0	0
ENSXETP00000050628_xn	PLAT	2.6e-21	78	0	0	3	0	0	0
C13C4.7_cl	PLAT	2.6e-21	5	0	0	0	0	0	0
C13C4.7_ce	PLAT	2.7e-21	5	0	0	0	0	0	0
ENSCINP00000027656_is	PLAT	2.8e-21	74	0	0	3	0	3	0
ENSCAFP00000021730_dg	PLAT	4.7e-21	69	2	2	3	0	0	2
ENSXETP00000048464_xn	PLAT	5e-21	181	0	0	0	0	0	1
ENSCINP00000015880_is	PLAT	5.6e-21	213	0	0	4	0	1	0
MXAN_1744_mw	PLAT	9.3e-21	208	0	0	5	0	0	0
ENSPTRP00000013039_xp	PLAT	1e-20	82	0	0	3	0	0	0
ENSPTRP00000013038_xp	PLAT	1e-20	82	0	0	3	0	0	0
ENSCAFP00000001116_dg	PLAT	1.1e-20	96	1	0	3	0	0	1
ENSMODP00000002995_op	PLAT	1.2e-20	89	2	0	3	1	2	0
ENSCINP00000017816_is	PLAT	1.7e-20	103	0	0	6	0	0	1
ENSMUSP00000086352_mm	PLAT	2.2e-20	77	2	2	3	0	1	2
NEWSINFRUP00000167666_to	PLAT	2.8e-20	220	0	2	3	1	1	2
ENSBTAP00000010610_bv	PLAT	6.4e-20	95	0	2	5	0	1	1
ENSMMUP00000003801_ru	PLAT	6.8e-20	158	0	0	3	0	1	0
AT5G07190.1_at	PLAT	7.4e-20	44	0	1	0	0	0	0
ENSMODP00000027710_op	PLAT	1.1e-19	208	0	0	3	0	1	0
AT5G07190.2_at	PLAT	1.4e-19	27	0	1	0	0	0	0
ENSDARP00000047061_da	PLAT	1.5e-19	0	0	0	0	0	0	0
ENSCINP00000001537_is	PLAT	2.2e-19	74	0	0	3	0	0	0
NEWSINFRUP00000142950_to	PLAT	3.7e-19	192	0	0	0	0	0	1
ENSMMUP00000024557_ru	PLAT	4.8e-19	89	0	6	3	0	1	2
ENSMMUP00000012504_ru	PLAT	5.6e-19	162	0	0	0	0	0	0
NEWSINFRUP00000131452_to	PLAT	5.9e-19	193	0	0	0	0	0	0
ENSCINP00000021796_is	PLAT	8.4e-19	0	0	0	0	0	0	0
ENSMODP00000033121_op	PLAT	9.5e-19	94	2	0	6	0	0	0
ENSCAFP00000010343_dg	PLAT	1.6e-18	164	0	0	2	0	0	0
ENSCAFP00000010338_dg	PLAT	1.6e-18	164	0	0	2	0	0	0
ENSCAFP00000010341_dg	PLAT	1.6e-18	162	0	0	2	0	0	0
ENSP00000253255_hs	PLAT	2e-18	92	0	4	4	0	4	2
AT2G41470.1_at	PLAT	2.6e-18	12	0	22	0	1	4	7
ENSPTRP00000032759_xp	PLAT	2.8e-18	86	0	4	4	1	0	1
ENSXETP00000034828_xn	PLAT	5e-18	186	0	0	4	0	0	0
ENSP00000302503_hs	PLAT	5.7e-18	3	0	0	0	0	0	0
ENSPTRP00000005843_xp	PLAT	6.5e-18	61	1	0	11	0	0	0
ENSBTAP00000008297_bv	PLAT	7e-18	57	0	19	22	1	4	22
ENSP00000328524_hs	PLAT	7.1e-18	59	0	17	21	1	5	22
ENSMODP00000009096_op	PLAT	8.2e-18	96	1	0	4	0	0	0
ENSCINP00000015881_is	PLAT	8.5e-18	208	0	0	4	0	1	0
ENSCAFP00000010732_dg	PLAT	9e-18	64	0	17	21	1	4	22
ENSCAFP00000010737_dg	PLAT	9e-18	64	0	17	21	1	4	21
ENSPTRP00000014765_xp	PLAT	1.3e-17	146	0	0	2	0	0	0
ENSPTRP00000025004_xp	PLAT	1.6e-17	94	1	3	3	0	2	2
ENSMODP00000027709_op	PLAT	1.7e-17	257	0	2	4	0	1	2
ENSDARP00000067018_da	PLAT	2.2e-17	65	0	1	5	0	0	1
ENSRNOP00000017485_rn	PLAT	2.3e-17	65	0	17	21	1	4	20
ENSGALP00000009152_gg	PLAT	2.6e-17	236	0	5	3	1	2	5
ENSMODP00000027708_op	PLAT	3.4e-17	257	0	2	4	0	1	2
ENSMUSP00000060142_mm	PLAT	3.9e-17	117	0	4	3	4	0	10
ENSMODP00000020012_op	PLAT	5.1e-17	257	0	2	4	0	1	2
ENSMMUP00000003803_ru	PLAT	5.7e-17	3	0	0	0	0	0	0
ENSDARP00000032722_da	PLAT	6.4e-17	58	1	5	20	1	4	13
ENSDARP00000073917_da	PLAT	6.4e-17	58	1	4	20	1	4	12
GSTENP00017790001_tn	PLAT	6.4e-17	59	0	4	17	1	4	11
ENSMUSP00000079295_mm	PLAT	6.7e-17	57	0	19	21	1	4	22
ENSMMUP00000021976_ru	PLAT	7e-17	96	1	1	4	0	0	2
ENSMUSP00000049296_mm	PLAT	7.1e-17	248	0	3	3	0	1	2
ENSMODP00000009681_op	PLAT	7.5e-17	62	0	15	22	1	4	22
ENSCSAVP00000008211_c0	PLAT	1.3e-16	205	0	0	4	0	1	0
ENSMODP00000007562_op	PLAT	2e-16	0	0	0	0	0	0	0
ENSGALP00000021082_gg	PLAT	2.3e-16	58	0	2	20	1	5	8
ENSMMUP00000027837_ru	PLAT	2.5e-16	65	0	17	19	1	4	21
ENSXETP00000005774_xn	PLAT	2.5e-16	57	0	0	5	0	0	0
ENSXETP00000009648_xn	PLAT	4.5e-16	61	0	3	20	1	2	8
ENSDARP00000009268_da	PLAT	5.3e-16	63	0	3	15	0	0	1
ENSDARP00000041811_da	PLAT	5.3e-16	63	0	0	9	0	0	0
ENSAPMP00000023500_ai	PLAT	7.9e-16	59	0	4	18	2	7	17
ENSAPMP00000024047_ai	PLAT	7.9e-16	59	0	1	19	2	6	11
ENSBTAP00000039406_bv	PLAT	1.2e-15	29	0	0	0	0	1	0
ENSMMUP00000026754_ru	PLAT	1.4e-15	6	0	0	0	0	0	0
ENSP00000346238_hs	PLAT	1.5e-15	58	0	1	22	1	4	8
ENSP00000289672_hs	PLAT	1.5e-15	127	0	7	3	1	0	5
ENSPTRP00000045511_xp	PLAT	1.5e-15	58	0	1	18	0	8	1
ENSAPMP00000024775_ai	PLAT	2e-15	59	1	6	18	2	6	17
ENSAPMP00000002227_ai	PLAT	2.2e-15	59	0	0	20	2	6	12
ENSMODP00000015867_op	PLAT	2.3e-15	59	0	9	20	2	3	12
ENSRNOP00000015092_rn	PLAT	2.3e-15	258	0	2	3	1	1	8
ENSP00000344624_hs	PLAT	2.3e-15	152	0	1	3	0	0	1
ENSMODP00000038134_op	PLAT	2.3e-15	0	0	0	1	0	0	0
ENSDARP00000039910_da	PLAT	2.5e-15	224	0	5	10	0	0	8
ENSBTAP00000027075_bv	PLAT	2.6e-15	0	0	0	2	0	0	0
NEWSINFRUP00000177952_to	PLAT	3.3e-15	59	0	2	18	1	4	9
ENSCINP00000020245_is	PLAT	3.4e-15	182	0	0	4	0	0	0
ENSP00000306482_hs	PLAT	4.3e-15	58	0	0	21	1	4	7
ENSPTRP00000008225_xp	PLAT	4.5e-15	58	0	0	21	1	4	7
ENSCSAVP00000018304_c0	PLAT	7e-15	60	0	0	3	0	0	0
ENSXETP00000034817_xn	PLAT	9.6e-15	231	0	7	3	0	2	3
ENSANGP00000029627_ag	PLAT	1.1e-14	58	0	3	20	2	7	10
GSTENP00037738001_tn	PLAT	2.2e-14	65	0	0	2	0	0	0
GSTENP00037723001_tn	PLAT	2.2e-14	65	0	0	2	0	0	0
GA20634-PA_do	PLAT	2.7e-14	63	0	0	18	2	6	10
AT5G65158.1_at	PLAT	3.1e-14	26	0	0	2	0	0	0
ENSCSAVP00000003205_c0	PLAT	3.9e-14	87	0	0	3	0	0	0
GSTENP00029611001_tn	PLAT	3.9e-14	172	0	0	0	0	0	0
ENSCSAVP00000002065_c0	PLAT	4.2e-14	175	0	0	4	0	0	0
Chro.20090_rm	PLAT	4.3e-14	40	0	2	6	0	0	0
ENSCINP00000022992_is	PLAT	6.1e-14	53	0	0	3	0	0	0
ENSXETP00000052825_xn	PLAT	1.2e-13	229	0	7	3	0	2	3
CG7852-PB_dm	PLAT	1.5e-13	63	0	4	18	2	7	15
CG7852-PA_dd	PLAT	1.5e-13	63	0	4	18	2	7	15
CG7852-PB_dd	PLAT	1.5e-13	63	0	4	18	2	7	15
CG7852-PA_dm	PLAT	1.5e-13	63	0	4	18	2	7	15
529.m03869_pv	PLAT	1.6e-13	46	0	2	5	0	0	1
ENSP00000262304_hs	PLAT	1.7e-13	235	0	3	3	0	0	2
ENSCAFP00000028717_dg	PLAT	1.9e-13	236	0	2	3	0	0	2
ENSXETP00000052824_xn	PLAT	1.9e-13	233	1	6	3	0	1	1
ENSCINP00000003432_is	PLAT	1.9e-13	174	2	0	4	0	0	0
TA09935_nu	PLAT	3.2e-13	0	0	0	0	0	0	0
ENSXETP00000034831_xn	PLAT	5.3e-13	233	0	5	3	0	1	2
ENSMODP00000007089_op	PLAT	7.8e-13	48	0	1	2	0	0	1
ENSGALP00000009367_gg	PLAT	1.1e-12	0	0	0	1	0	0	0
ENSGALP00000024680_gg	PLAT	4e-12	6	0	0	0	0	0	0
GSTENP00022768001_tn	PLAT	7.3e-12	48	0	2	18	2	6	12
NEWSINFRUP00000182934_to	PLAT	1.7e-10	50	1	1	17	2	6	11
CBP09381_cw	PLAT	4.4e-10	63	0	0	3	0	0	0
ENSCINP00000026072_is	PLAT	5.4e-10	85	5	0	4	0	0	5
ENSCINP00000009034_is	PLAT	1e-09	174	0	0	0	0	0	0
PF14_0067_pl	PLAT	1.2e-09	39	0	0	5	0	3	0
CBP09183_cw	PLAT	1.3e-09	0	0	0	0	0	0	0
CG30048-PB_dm	PLAT	2.5e-09	55	0	0	4	0	0	0
CG30048-PB_dd	PLAT	2.5e-09	55	0	0	4	0	0	0
CG30048-PA_dm	PLAT	7.4e-09	55	0	0	3	0	0	1
CG30048-PA_dd	PLAT	7.5e-09	55	0	0	3	0	0	1
ENSCINP00000013312_is	PLAT	2e-08	157	0	1	0	0	0	1
CBP02743_cw	PLAT	3.9e-08	47	1	6	17	2	4	15
GA15605-PA_do	PLAT	5e-08	55	0	0	3	0	0	0
ZK945.9_ce	PLAT	5.1e-08	77	0	0	3	0	0	94
ZK945.9_cl	PLAT	5.1e-08	77	0	0	3	0	0	94
F27C1.11_ce	PLAT	7e-08	53	0	0	4	0	8	0
F27C1.11_cl	PLAT	7e-08	53	0	0	4	0	8	0
C52E12.4_ce	PLAT	8.9e-08	44	0	0	17	2	6	12
C52E12.4_cl	PLAT	8.9e-08	44	0	0	17	2	6	12
ENSCINP00000024841_is	PLAT	1.6e-07	24	0	0	2	0	0	0
ENSCSAVP00000002115_c0	PLAT	1.6e-07	93	0	0	0	0	0	0
CG12636-PA_dm	PLAT	3e-07	67	1	0	3	0	1	2
CG12636-PA_dd	PLAT	3.1e-07	67	1	0	3	0	1	2
NEWSINFRUP00000163101_to	PLAT	3.3e-07	151	0	0	0	0	0	0
AT1G55280.1_at	PLAT	3.7e-07	26	0	0	2	0	0	0
GSTENP00028798001_tn	PLAT	5.4e-07	152	0	0	0	0	0	0
ENSRNOP00000006498_rn	PLAT	1.7e-06	63	0	0	3	0	2	0
ENSCSAVP00000018863_c0	PLAT	2.2e-06	4	0	3	0	0	0	3
CBP07794_cw	PLAT	5.4e-06	0	0	0	0	0	0	0
ENSDARP00000023401_da	PLAT	5.6e-06	184	0	1	4	0	0	0
ENSPTRP00000016997_xp	PLAT	1.7e-05	27	0	0	4	1	0	3
ENSGACP00000021287	PLAT	>1E-04	507	1	1	23	0	2	3
NEWSINFRUP00000135054	PLAT	>1E-04	72	1	4	6	2	1	3
GSTENP00007645001	PLAT	>1E-04	83	0	2	4	0	2	2
ENSCINP00000017738	PLAT	>1E-04	0	0	0	0	0	0	2
ZK616.8	PLAT	>1E-04	1	0	0	0	0	4	1
ENSCSAVP00000000721	PLAT	>1E-04	175	0	1	3	0	1	1
AT3G47430.1	PLAT	>1E-04	0	0	0	0	0	1	1
GSTENP00006452001	PLAT	>1E-04	30	0	0	2	0	4	0
ENSCINP00000026779	PLAT	>1E-04	0	0	0	6	0	0	0
ENSXETP00000017759	PLAT	>1E-04	126	0	0	5	0	0	0
ENSP00000296252	PLAT	>1E-04	109	0	0	0	0	0	0
ENSPTRP00000027017	PLAT	>1E-04	103	0	0	0	0	0	0
AAEL011144-PA	PLAT	>1E-04	94	0	0	0	0	0	0
ENSCSAVP00000001004	PLAT	>1E-04	7	0	0	0	0	0	0
AAEL001335-PA	PLAT	>1E-04	0	0	0	0	0	0	0
ENSCINP00000022137	PLAT	>1E-04	0	0	0	0	0	0	0

## Sheet: HMMerThread
ProteinID	Domain	E-value (HMMer)	Structure	Z-score	Start	End
ENSXETP00000031313_xn	PLAT	0.018	1LOX	83.1	358	471
ENSP00000298771_hs	PLAT	5e-32	1BU8	92.9	356	468
ENSGALP00000015009_gg	PLAT	5.7e-24	1BU8	52.6	358	470
ENSRNOP00000025910_rn	PLAT	4.9e-32	1BU8	79.5	2	111
ENSMMUP00000022696_ru	PLAT	0.0036	1F8N	76.2	1032	1155
ENSDARP00000033591_da	PLAT	7.5e-20	1F8N	73.6	2	120
ENSXETP00000031312_xn	PLAT	0.018	1LOX	83.1	361	474
ENSRNOP00000023371_rn	PLAT	9.8e-21	1F8N	65.6	2	120
ENSP00000369494_hs	PLAT	9.3e-34	1F8N	72.7	158	272
GSTENP00026282001_tn	PLAT	9.5e-32	1BU8	81.4	2588	2699
ENSPTRP00000008225_xp	PLAT	1.6e-08	1LOX	90.5	903	1005
ENSCINP00000029489_is	PLAT	0.0015	1LOX	69.6	263	373
ENSP00000314879_hs	PLAT	9.3e-34	1BU8	83.5	2	116
ENSGALP00000022989_gg	PLAT	6.5e-24	1BU8	79.8	1072	1189
ENSCINP00000009332_is	PLAT	3.3e-09	1LOX	85.3	452	567
ENSMUSP00000086352_mm	PLAT	2.4e-33	1LOX	90.3	1114	1227
ENSCAFP00000010382_dg	PLAT	2.7e-12	1LOX	89.1	1	114
ENSCINP00000027656_is	PLAT	1.1e-11	1LOX	90.8	193	304
ENSCAFP00000024945_dg	PLAT	2.2e-31	1F8N	42.7	2	116
ENSCAFP00000024928_dg	PLAT	4.6e-29	1BU8	51.8	1	113
ENSMUSP00000059733_mm	PLAT	9.8e-21	1BU8	70.6	2	120
ENSXETP00000009077_xn	PLAT	8.8e-23	1LOX	46.8	354	465
ENSPTRP00000005242_xp	PLAT	3.6e-34	1LOX	88	45	155
ENSMUSP00000019051_mm	PLAT	8.5e-36	1F8N	82.5	2	111
ENSDARP00000063263_da	PLAT	7.9e-26	1F8N	31.4	2	115
ENSXETP00000040480_xn	PLAT	4.2e-14	1F8N	70.4	2	117
ENSBTAP00000017086_bv	PLAT	3.3e-31	1LOX	82.6	330	454
ENSMODP00000012379_op	PLAT	1.5e-26	1F8N	49.6	344	468
ENSXETP00000055758_xn	PLAT	4.4e-12	1F8N	63.1	386	507
ENSBTAP00000001012_bv	PLAT	5.4e-31	1LOX	80.9	355	465
ENSCSAVP00000008211_c0	PLAT	5e-07	1LOX	89.2	2	110
ENSRNOP00000048096_rn	PLAT	5.2e-15	1F8N	72.7	234	353
ENSP00000306482_hs	PLAT	1.6e-08	1BU8	85.6	905	1007
ENSMODP00000037218_op	PLAT	0.0043	1BU8	82.5	1	110
MXAN_1744_mw	PLAT	5.3e-17	1F8N	71.6	3	113
ENSP00000358232_hs	PLAT	0.00078	1LOX	80.2	355	467
ENSP00000340972_hs	PLAT	8e-24	1F8N	72	305	419
ENSMUSP00000045465_mm	PLAT	2.1e-29	1LOX	79	356	467
ENSXETP00000040483_xn	PLAT	2.7e-07	1LOX	92.2	1	105
ENSXETP00000017759_xn	PLAT	1.5e-07	1BU8	71.8	1	120
ENSBTAP00000008297_bv	PLAT	6.4e-18	1LOX	91.7	921	1023
ENSPTRP00000044000_xp	PLAT	2.5e-22	1BU8	78	48	165
ENSPTRP00000014765_xp	PLAT	0.0053	1LOX	65.3	1	66
ENSMUSP00000049296_mm	PLAT	1.7e-26	1BU8	83.5	3110	3225
ENSCSAVP00000002065_c0	PLAT	0.00093	1LOX	88.4	1	99
ENSP00000302503_hs	PLAT	4.9e-26	1LOX	91.9	2453	2568
ENSCAFP00000024946_dg	PLAT	2.2e-31	1F8N	42.7	2	116
ENSMMUP00000022697_ru	PLAT	0.0036	1F8N	76.2	1032	1155
ENSMMUP00000006264_ru	PLAT	2.9e-34	1F8N	40.6	341	465
ENSP00000345016_hs	PLAT	2.8e-25	1F8N	79.1	267	382
ENSP00000253255_hs	PLAT	4.4e-29	1LOX	91.3	1230	1348
ENSMUSP00000045450_mm	PLAT	2.8e-21	1BU8	74	793	909
ENSMMUP00000022692_ru	PLAT	1.7e-19	1LOX	85.7	393	511
ENSCINP00000003432_is	PLAT	1.2e-08	1LOX	89.5	2	118
ENSCAFP00000028717_dg	PLAT	7.9e-26	1LOX	92.1	3067	3182
CBP09381_cw	PLAT	1.2e-24	1F8N	72.3	1189	1314
ENSPTRP00000044027_xp	PLAT	1.3e-19	1BU8	58	1391	1507
ENSCSAVP00000014733_c0	PLAT	4.2e-20	1LOX	89.6	47	167
ENSP00000298769_hs	PLAT	4.2e-33	1LOX	85.6	356	467
AT1G67560.1_at	PLAT	0.00035	1F8N	69.2	115	214
ENSDARP00000032722_da	PLAT	1.8e-31	1BU8	82.5	350	475
ENSCAFP00000024930_dg	PLAT	7.7e-31	1LOX	87.1	2	116
GSTENP00012298001_tn	PLAT	0.0054	1LOX	57	207	339
ENSDARP00000073883_da	PLAT	9.1e-23	1F8N	77.1	1	115
ENSCSAVP00000003205_c0	PLAT	0.0092	1F8N	73	28	145
ENSRNOP00000015989_rn	PLAT	1.1e-20	1LOX	90.4	320	436
GSTENP00030931001_tn	PLAT	0.12	1LOX	85	1569	1686
ENSXETP00000056503_xn	PLAT	7.2e-24	1BU8	82.6	338	463
ENSRNOP00000033009_rn	PLAT	3.7e-32	1LOX	88.2	2	116
CG30048-PA_dd	PLAT	0.0021	1LOX	90.9	1011	1124
ENSCAFP00000023481_dg	PLAT	6.4e-30	1LOX	93.1	1	109
ENSBTAP00000016876_bv	PLAT	2.8e-20	1BU8	80.9	1391	1507
ENSMODP00000002995_op	PLAT	1e-13	1F8N	83.7	724	848
ENSMODP00000011892_op	PLAT	9.6e-27	1LOX	84.8	357	469
ENSRNOP00000024164_rn	PLAT	1.3e-30	1BU8	90.1	356	467
ENSP00000344337_hs	PLAT	6.5e-33	1F8N	68	2	121
ENSMODP00000015867_op	PLAT	3.8e-09	1BU8	78.2	876	978
ENSMMUP00000026754_ru	PLAT	2.1e-06	1LOX	6.82	2	116
ENSMMUP00000017650_ru	PLAT	1.9e-40	1F8N	86.6	2	115
529.m03869_pv	PLAT	9.2e-06	1LOX	91.7	65	172
ENSGALP00000002753_gg	PLAT	0.012	1F8N	68.3	769	875
ENSXETP00000034817_xn	PLAT	4.2e-26	1LOX	79.1	3028	3141
ENSXETP00000040457_xn	PLAT	9e-18	1F8N	75.7	1	112
ENSMODP00000030724_op	PLAT	1.5e-31	1F8N	70.8	2	116
F27C1.11_cl	PLAT	9.6e-19	1BU8	47.4	722	838
ENSBTAP00000007206_bv	PLAT	1.2e-22	1LOX	70.8	326	461
ENSGALP00000006723_gg	PLAT	2.2e-22	1BU8	68.8	330	466
ENSRNOP00000010141_rn	PLAT	4.8e-37	1BU8	81.5	2	116
GSTENP00029611001_tn	PLAT	3.8e-08	1BU8	76.2	299	416
ENSP00000265455_hs	PLAT	8.4e-41	1LOX	92.5	2	115
AT3G22400.1_at	PLAT	1.3e-26	1LOX	85.9	68	178
ENSXETP00000034831_xn	PLAT	4.2e-26	1LOX	79.1	3080	3193
ENSP00000289672_hs	PLAT	3.7e-12	1F8N	59.8	1796	1914
ENSP00000251535_hs	PLAT	1.8e-33	1F8N	81.5	2	111
ENSMODP00000020012_op	PLAT	2.7e-27	1BU8	79.6	3039	3154
ENSGALP00000021655_gg	PLAT	6.8e-22	1BU8	78.9	2	111
ENSXETP00000016324_xn	PLAT	9.1e-34	1F8N	82.7	1	113
ENSMUSP00000021268_mm	PLAT	4.8e-38	1LOX	88.4	2	116
ENSMMUP00000000203_ru	PLAT	1.1e-32	1BU8	92.2	355	465
ENSAPMP00000002227_ai	PLAT	1.7e-08	1F8N	75.7	1024	1133
ENSP00000293761_hs	PLAT	1.1e-33	1F8N	85.1	2	111
ENSMODP00000007512_op	PLAT	4.7e-26	1BU8	82.4	2	115
CBP02743_cw	PLAT	1.9e-18	1BU8	89.1	1133	1235
ENSMUSP00000079295_mm	PLAT	1.3e-16	1BU8	79.2	957	1059
ENSCINP00000021796_is	PLAT	1.1e-12	1BU8	86.6	90	212
GSTENP00012299001_tn	PLAT	0.0044	1BU8	81.8	256	378
ENSMUSP00000066536_mm	PLAT	5.9e-32	1BU8	60.5	347	483
ENSXETP00000048464_xn	PLAT	3.1e-14	1LOX	61.2	350	486
ENSP00000316970_hs	PLAT	6.5e-33	1F8N	68	2	121
ENSMMUP00000025049_ru	PLAT	1.1e-26	1BU8	60.9	347	483
ENSDARP00000067018_da	PLAT	1.6e-07	1LOX	85.4	32	148
ENSCAFP00000017419_dg	PLAT	2.3e-34	1BU8	93.1	355	465
ENSCINP00000020245_is	PLAT	7.5e-08	1F8N	81	3	115
ENSRNOP00000048039_rn	PLAT	9.8e-30	1LOX	91.9	1104	1217
ENSCINP00000015880_is	PLAT	3.4e-12	1F8N	63.4	22	136
ENSP00000358231_hs	PLAT	0.00078	1LOX	80.2	355	467
ENSRNOP00000043162_rn	PLAT	3.8e-10	1LOX	92.2	256	373
ENSDARP00000050002_da	PLAT	5e-19	1LOX	41.3	1	115
ZK945.9_cl	PLAT	3.6e-25	1LOX	85	2182	2307
ENSMODP00000004356_op	PLAT	1.4e-25	1LOX	64.5	340	476
ENSPTRP00000013309_xp	PLAT	9.7e-27	1LOX	92.3	51	166
CG12636-PA_dm	PLAT	5.7e-19	1LOX	92.2	782	897
ENSMODP00000030734_op	PLAT	1.4e-21	1F8N	74.6	2	113
ENSXETP00000058254_xn	PLAT	3.2e-07	1LOX	92.1	1	111
ENSRNOP00000015092_rn	PLAT	1e-26	1BU8	85.7	3109	3224
ENSRNOP00000010416_rn	PLAT	2.2e-35	1LOX	88.5	2	122
CG30048-PB_dm	PLAT	0.0021	1LOX	90.9	857	970
ENSCAFP00000026004_dg	PLAT	0.0044	1LOX	80.3	906	1025
ENSGALP00000009402_gg	PLAT	0.0067	1BU8	84	2	100
ENSCINP00000015881_is	PLAT	9.7e-08	1F8N	70.2	2	117
ENSMUSP00000026081_mm	PLAT	8.4e-31	1LOX	86.2	370	482
ENSBTAP00000020236_bv	PLAT	3.1e-12	1LOX	86.8	393	508
ENSXETP00000000007_xn	PLAT	6.7e-18	1BU8	85.1	19	133
ENSBTAP00000034797_bv	PLAT	5.7e-31	1F8N	37.8	2	116
ENSXETP00000052824_xn	PLAT	4.2e-26	1BU8	53.8	3062	3175
NEWSINFRUP00000154257_to	PLAT	1.7e-06	1F8N	58.4	200	313
ENSXETP00000017757_xn	PLAT	1e-07	1BU8	89.5	273	388
ENSBTAP00000035828_bv	PLAT	1.7e-17	1LOX	80	294	431
ENSXETP00000002006_xn	PLAT	1.5e-15	1LOX	70.1	355	467
ENSP00000341933_hs	PLAT	2.8e-25	1F8N	79.1	256	371
ENSRNOP00000017633_rn	PLAT	6.8e-35	1BU8	80.9	2	115
NEWSINFRUP00000159442_to	PLAT	2.6e-26	1LOX	92.5	173	289
CG12636-PA_dd	PLAT	5.7e-19	1BU8	72.7	782	897
ENSDARP00000045360_da	PLAT	2.3e-23	1BU8	84.1	2557	2669
ENSMMUP00000013073_ru	PLAT	2.1e-29	1LOX	79.5	2	121
ENSMMUP00000003664_ru	PLAT	1.9e-32	1LOX	85.2	356	467
ENSPTRP00000014679_xp	PLAT	1e-33	1LOX	94.1	2	111
ENSCAFP00000023467_dg	PLAT	6.8e-32	1BU8	66.4	2	112
ENSXETP00000040478_xn	PLAT	3.2e-07	1LOX	92.1	1	111
ENSPTRP00000014231_xp	PLAT	6.7e-19	1LOX	90.1	743	859
CG7852-PA_dd	PLAT	0.00031	1F8N	75	1095	1204
ENSBTAP00000034800_bv	PLAT	5.2e-30	1LOX	90.1	2	116
ENSGALP00000009152_gg	PLAT	4.6e-25	1BU8	83.6	3058	3175
ENSCINP00000001870_is	PLAT	3.4e-19	1F8N	81.1	321	441
ENSCSAVP00000014730_c0	PLAT	2.1e-05	1LOX	84.3	505	620
ENSDARP00000063256_da	PLAT	6.5e-26	1BU8	52.4	2	115
NEWSINFRUP00000182934_to	PLAT	0.026	1LOX	90.4	908	1013
GSTENP00033460001_tn	PLAT	2.7e-14	1LOX	54.4	2	118
ENSDARP00000066772_da	PLAT	2.2e-20	1BU8	41.9	2	115
ENSGALP00000008713_gg	PLAT	1.3e-22	1BU8	79.6	1404	1520
ENSXETP00000040479_xn	PLAT	2.9e-12	1LOX	89.6	1	110
ENSMODP00000013499_op	PLAT	2.4e-37	1F8N	49.2	2	115
ENSMODP00000009560_op	PLAT	1.5e-31	1BU8	84.9	2	116
C13C4.7_cl	PLAT	0.83	1LOX	77.9	62	182
AT5G62200.1_at	PLAT	6.8	1LOX	79.3	48	158
ENSDARP00000052818_da	PLAT	9.1e-23	1BU8	80.5	1	115
ENSP00000349390_hs	PLAT	1.9e-19	1LOX	90.1	48	164
ENSPTRP00000005843_xp	PLAT	1.5e-18	1F8N	68.1	46	148
ENSCAFP00000024947_dg	PLAT	2.2e-31	1F8N	39.9	2	116
ENSMMUP00000009892_ru	PLAT	4.4e-31	1F8N	84.4	2	110
GSTENP00017790001_tn	PLAT	3e-11	1LOX	91.9	903	1005
ENSMMUP00000026104_ru	PLAT	9.7e-35	1BU8	83.1	2	116
ENSCSAVP00000002115_c0	PLAT	0.14	1BU8	64.7	118	248
ENSCAFP00000017400_dg	PLAT	1.2e-32	1BU8	92.1	355	467
ENSCSAVP00000014729_c0	PLAT	2.8e-22	1LOX	89.4	395	510
ENSXETP00000056501_xn	PLAT	7.2e-24	1BU8	82.6	336	461
ENSXETP00000040468_xn	PLAT	8.9e-15	1F8N	69.4	2	115
ENSMODP00000004011_op	PLAT	0.0021	1LOX	59.4	1024	1151
NEWSINFRUP00000170884_to	PLAT	1.4e-26	1BU8	79.8	2	115
ENSDARP00000074335_da	PLAT	3.8e-32	1F8N	83.3	2	115
Chro.20090_rm	PLAT	2.7e-05	1LOX	90.2	180	290
ENSCINP00000024589_is	PLAT	2.3e-14	1BU8	82.4	406	526
ENSMUSP00000079995_mm	PLAT	2.8e-37	1F8N	56.4	341	465
ENSCAFP00000024899_dg	PLAT	3.8e-29	1BU8	27.6	2	122
ENSPTRP00000013039_xp	PLAT	1.1e-13	1LOX	84.1	2	101
ENSCINP00000001537_is	PLAT	3.8e-13	1BU8	82.7	371	482
C52E12.4_ce	PLAT	1.3e-19	1BU8	86.7	1134	1236
ENSCSAVP00000014732_c0	PLAT	5.5e-16	1F8N	74.7	650	763
ENSMODP00000010816_op	PLAT	1.4e-19	1BU8	73	308	443
ENSDARP00000041811_da	PLAT	2.7e-11	1LOX	90.8	81	183
ENSMODP00000033311_op	PLAT	4.5e-14	1F8N	81.5	71	190
ENSBTAP00000016553_bv	PLAT	5.2e-30	1LOX	90.1	2	116
ENSRNOP00000017485_rn	PLAT	1.2e-18	1LOX	90.3	957	1059
ENSXETP00000009696_xn	PLAT	7.2e-24	1LOX	70.2	322	447
ENSCAFP00000010732_dg	PLAT	1.8e-17	1LOX	89	945	1047
ENSP00000369520_hs	PLAT	6.5e-33	1BU8	60	2	121
ENSCAFP00000024355_dg	PLAT	2.2e-05	1LOX	82.6	331	433
ENSBTAP00000011570_bv	PLAT	2.4e-22	1LOX	61.1	1	113
ENSPTRP00000016994_xp	PLAT	2.9e-14	1LOX	90	344	459
ENSP00000261292_hs	PLAT	1.4e-26	1BU8	60.6	347	483
ENSBTAP00000034795_bv	PLAT	5.7e-31	1BU8	45	2	116
ENSDARP00000039910_da	PLAT	2.2e-28	1BU8	77.3	3080	3191
ENSRNOP00000016543_rn	PLAT	8e-37	1LOX	69.2	341	465
ENSPTRP00000005247_xp	PLAT	7.9e-33	1LOX	89.7	355	467
ENSP00000277888_hs	PLAT	3e-34	1BU8	93.3	355	465
ENSMUSP00000034731_mm	PLAT	2.8e-26	1BU8	77.8	353	488
ENSMMUP00000011628_ru	PLAT	0.0023	1LOX	83.6	354	466
CG30048-PA_dm	PLAT	0.0021	1BU8	83.5	1011	1124
NEWSINFRUP00000167666_to	PLAT	9.9e-31	1F8N	75.1	3252	3367
ENSBTAP00000001017_bv	PLAT	2.7e-32	1BU8	92.2	356	468
ENSCAFP00000017422_dg	PLAT	1.2e-32	1LOX	87.4	351	463
ENSMUSP00000015712_mm	PLAT	2.8e-37	1LOX	62.9	341	465
CG7852-PB_dd	PLAT	0.00031	1F8N	75	1095	1204
ENSGALP00000004270_gg	PLAT	4.4e-20	1BU8	59.7	286	422
ENSXETP00000040476_xn	PLAT	8.8e-17	1BU8	71.3	2	115
ENSMMUP00000003803_ru	PLAT	1.4e-26	1LOX	92	3041	3156
ENSCINP00000025503_is	PLAT	1.5e-10	1BU8	84.9	26	121
ENSCSAVP00000018304_c0	PLAT	0.0038	1LOX	92.7	28	145
NEWSINFRUP00000177952_to	PLAT	3e-11	1LOX	93.1	957	1059
ENSMODP00000009681_op	PLAT	3.9e-17	1BU8	68.4	958	1060
ENSBTAP00000016558_bv	PLAT	5.7e-31	1BU8	45	2	116
ENSP00000358223_hs	PLAT	3e-34	1BU8	93.3	355	465
ENSMUSP00000000329_mm	PLAT	5.1e-37	1LOX	94.5	2	111
ENSBTAP00000010610_bv	PLAT	3.4e-26	1LOX	88.6	1113	1231
ENSMODP00000033121_op	PLAT	9.5e-23	1LOX	90.6	1061	1174
GA20634-PA_do	PLAT	0.00031	1LOX	92.4	1088	1197
ENSCAFP00000001116_dg	PLAT	1.3e-27	1BU8	82.3	1078	1191
ENSMODP00000038134_op	PLAT	3.8e-09	1BU8	75.1	914	1016
ENSP00000369530_hs	PLAT	6.5e-33	1BU8	60	2	121
NEWSINFRUP00000149227_to	PLAT	9.7e-32	1LOX	93.3	2	115
ENSBTAP00000015911_bv	PLAT	1.1e-33	1BU8	81.2	2	112
ENSMODP00000030723_op	PLAT	8.4e-23	1BU8	78.4	1	107
ENSMUSP00000051512_mm	PLAT	9.4e-18	1BU8	87	1119	1238
ENSRNOP00000024065_rn	PLAT	4.4e-34	1BU8	92.2	355	465
ENSAPMP00000024047_ai	PLAT	1.7e-08	1LOX	91.6	944	1053
NEWSINFRUP00000175352_to	PLAT	9.7e-29	1F8N	80.8	2	116
ENSCINP00000017816_is	PLAT	1.7e-09	1F8N	82.6	394	511
ENSP00000346238_hs	PLAT	1.6e-08	1F8N	69.3	974	1076
ENSCAFP00000026001_dg	PLAT	4.5e-11	1LOX	91.1	16	130
ENSPTRP00000013038_xp	PLAT	1.1e-13	1LOX	84.1	2	101
ENSMMUP00000021976_ru	PLAT	0.027	1BU8	12.3	743	900
AT4G39730.1_at	PLAT	2e-13	1LOX	73.1	29	153
ENSMUSP00000048068_mm	PLAT	5.9e-22	1BU8	63.9	1392	1508
ENSPTRP00000014866_xp	PLAT	6.5e-33	1BU8	68.1	2	121
GSTENP00022768001_tn	PLAT	0.036	1LOX	87.8	946	1051
ENSCAFP00000024900_dg	PLAT	3.8e-29	1BU8	30.7	2	122
ENSGALP00000021082_gg	PLAT	4.2e-09	1LOX	93.6	934	1036
NEWSINFRUP00000163348_to	PLAT	8e-12	1F8N	76.9	2	118
ENSMODP00000007564_op	PLAT	9.7e-27	1LOX	94	2	113
ENSMODP00000009518_op	PLAT	2e-26	1BU8	83	2	116
ENSP00000328524_hs	PLAT	1.5e-19	1BU8	78.4	957	1059
GSTENP00030932001_tn	PLAT	4.9e-06	1LOX	84.1	1	114
ENSRNOP00000034009_rn	PLAT	1.2e-31	1F8N	83.1	2	111
ENSPTRP00000014868_xp	PLAT	1.8e-34	1F8N	78.1	2	116
ENSMMUP00000021372_ru	PLAT	5.3e-32	1LOX	91.6	2	111
ENSMODP00000011929_op	PLAT	1.1e-30	1BU8	90.6	316	426
ENSMUSP00000086183_mm	PLAT	1.2e-12	1LOX	90.1	492	610
ENSXETP00000040462_xn	PLAT	1.3e-22	1BU8	87.1	2	116
ENSGALP00000015019_gg	PLAT	5.5e-07	1LOX	81.1	32	143
ENSMODP00000027708_op	PLAT	2.7e-27	1LOX	91.9	3039	3154
PF14_0067_pl	PLAT	2.9e-07	1BU8	62.2	157	266
ENSDARP00000069990_da	PLAT	7.8e-13	1F8N	33.3	351	485
GSTENP00016499001_tn	PLAT	3.8e-28	1F8N	84.1	2	115
ENSBTAP00000027480_bv	PLAT	2.4e-15	1BU8	68.7	153	275
CG30048-PB_dd	PLAT	0.0021	1LOX	90.9	857	970
ENSMODP00000011976_op	PLAT	2.1e-30	1LOX	72.3	355	465
ENSPTRP00000004227_xp	PLAT	4.6e-40	1LOX	91.9	2	115
CBP07794_cw	PLAT	0.75	1BU8	86.8	23	142
ENSP00000309757_hs	PLAT	2.9e-34	1BU8	70.7	341	465
ENSCINP00000009327_is	PLAT	9.2e-11	1LOX	78.5	452	574
ENSGALP00000028716_gg	PLAT	4.4e-20	1LOX	60.5	347	483
ENSRNOP00000026038_rn	PLAT	1.1e-34	1F8N	83	2	112
ENSMODP00000011925_op	PLAT	1.1e-30	1BU8	90.6	356	466
ENSMUSP00000060142_mm	PLAT	1.2e-08	1F8N	70.8	1478	1593
AT2G22170.1_at	PLAT	1.3e-13	1LOX	75.4	31	155
CBP20704_cw	PLAT	0.5	1LOX	80.1	34	154
ENSMMUP00000003801_ru	PLAT	1.4e-26	1F8N	70.6	2376	2491
ENSPTRP00000034315_xp	PLAT	2.9e-34	1BU8	70.7	325	449
CG7852-PB_dm	PLAT	0.00031	1BU8	71.4	1095	1204
ENSMUSP00000035250_mm	PLAT	1.3e-31	1LOX	88	2	116
ENSP00000315167_hs	PLAT	1.1e-33	1BU8	83.1	2	116
AT3G45140.1_at	PLAT	1.5e-21	1BU8	59.8	106	197
C13C4.7_ce	PLAT	0.83	1LOX	77.9	62	182
ENSXETP00000034828_xn	PLAT	4.2e-26	1F8N	48.6	2441	2554
ENSMMUP00000027837_ru	PLAT	1.2e-18	1LOX	93.5	1018	1120
ENSP00000370396_hs	PLAT	1.8e-33	1F8N	81.5	2	111
ENSCAFP00000014922_dg	PLAT	1.3e-36	1BU8	70.8	309	433
ENSCAFP00000021730_dg	PLAT	3.4e-09	1LOX	92	50	171
ENSCAFP00000025995_dg	PLAT	3.3e-11	1F8N	83.1	320	438
ENSCAFP00000029653_dg	PLAT	5.6e-21	1BU8	79.2	1385	1501
ENSXETP00000016325_xn	PLAT	9.1e-34	1BU8	78.9	1	113
F27C1.11_ce	PLAT	9.6e-19	1F8N	60.9	722	838
ENSRNOP00000024223_rn	PLAT	2.3e-32	1F8N	68.4	368	480
CG7852-PA_dm	PLAT	0.00031	1F8N	75	1095	1204
ENSCINP00000018322_is	PLAT	6.7e-12	1F8N	78.9	75	198
ENSXETP00000040463_xn	PLAT	1.3e-22	1F8N	68.6	2	116
ENSMODP00000004353_op	PLAT	1.4e-25	1BU8	59.7	347	483
ENSCINP00000009034_is	PLAT	0.13	1LOX	85	341	442
ENSMODP00000009520_op	PLAT	2e-26	1BU8	82.9	2	116
NEWSINFRUP00000162692_to	PLAT	3.5e-14	1LOX	93.6	465	579
AT1G55020.1_at	PLAT	2e-37	1LOX	80.7	54	159
ENSCAFP00000017460_dg	PLAT	7.3e-30	1BU8	91.3	316	427
ENSAPMP00000023500_ai	PLAT	1.7e-08	1LOX	90.4	903	1012
ENSMUSP00000056377_mm	PLAT	2.2e-35	1LOX	87.4	355	465
ENSMUSP00000090796_mm	PLAT	5.9e-22	1LOX	90.2	1390	1506
ENSMODP00000009096_op	PLAT	2.5e-23	1BU8	83.4	1066	1179
ENSP00000353271_hs	PLAT	5.1e-23	1F8N	80.1	394	509
ENSGALP00000006724_gg	PLAT	2.2e-22	1BU8	68.8	323	459
ENSCSAVP00000014731_c0	PLAT	2.2e-15	1BU8	62.5	1174	1310
ENSAPMP00000024775_ai	PLAT	1.7e-08	1LOX	91.2	937	1046
ENSMODP00000027709_op	PLAT	2.7e-27	1LOX	90.8	3055	3170
ENSCAFP00000023478_dg	PLAT	6.4e-30	1F8N	75.9	1	109
ENSXETP00000009088_xn	PLAT	8.4e-21	1LOX	87	355	467
ENSMUSP00000026795_mm	PLAT	7e-37	1LOX	93.1	2	115
ENSMODP00000027710_op	PLAT	2.7e-27	1F8N	68.3	2348	2463
ENSCAFP00000028096_dg	PLAT	2.6e-22	1BU8	62.8	315	451
ENSXETP00000009087_xn	PLAT	1.6e-20	1LOX	81.1	355	467
ENSBTAP00000020234_bv	PLAT	0.00082	1BU8	77.9	256	375
ENSMODP00000019025_op	PLAT	4.6e-25	1BU8	84.1	1393	1509
ENSMMUP00000024557_ru	PLAT	5.4e-28	1BU8	72.8	1230	1348
ENSPTRP00000032759_xp	PLAT	3.5e-13	1LOX	91.4	905	1023
ENSRNOP00000021157_rn	PLAT	2.8e-24	1LOX	82.7	353	488
ENSRNOP00000023487_rn	PLAT	2.7e-15	1F8N	77.5	451	568
ENSDARP00000009268_da	PLAT	2.7e-11	1LOX	90.9	585	687
ENSCAFP00000024897_dg	PLAT	3.8e-29	1BU8	27.6	2	122
ENSBTAP00000030976_bv	PLAT	2.6e-05	1LOX	87.7	257	381
ENSPTRP00000016996_xp	PLAT	2.3e-14	1LOX	89.1	406	523
ENSXETP00000016326_xn	PLAT	3.7e-35	1F8N	82.8	2	115
ENSP00000363512_hs	PLAT	8.4e-41	1F8N	86.1	2	115
ENSXETP00000016322_xn	PLAT	3.7e-35	1BU8	82.9	2	115
ENSCINP00000013312_is	PLAT	0.028	1F8N	75	394	524
GSTENP00017763001_tn	PLAT	9.2e-26	1F8N	79.8	183	293
GSTENP00028799001_tn	PLAT	1.6e-05	1BU8	13.5	384	487
ENSCAFP00000028093_dg	PLAT	2.4e-19	1BU8	58.4	298	434
ENSMUSP00000019068_mm	PLAT	1.1e-33	1F8N	81.7	2	112
ENSRNOP00000047403_rn	PLAT	2.8e-24	1LOX	82.7	353	488
ENSP00000335272_hs	PLAT	4.9e-19	1LOX	90	743	859
AT1G72520.1_at	PLAT	1.1e-22	1LOX	77.4	125	226
ENSCINP00000001865_is	PLAT	5.5e-15	1LOX	87.9	633	749
TA09935_nu	PLAT	6.6e-06	1BU8	75.5	163	268
ENSP00000338222_hs	PLAT	1.1e-18	1LOX	87.1	744	860
NEWSINFRUP00000127682_to	PLAT	4.9e-28	1BU8	80.2	2	115
ENSPTRP00000025004_xp	PLAT	4.4e-29	1LOX	90.5	1244	1362
NEWSINFRUP00000163101_to	PLAT	5.3	1LOX	32.7	312	392
ENSCINP00000026072_is	PLAT	0.34	1LOX	75.8	2	83
ENSRNOP00000038974_rn	PLAT	5.2e-15	1LOX	92.2	1102	1221
GSTENP00017720001_tn	PLAT	1.2e-08	1BU8	70.3	347	481
CBP09183_cw	PLAT	2.5	1F8N	79.2	689	806
ENSXETP00000005774_xn	PLAT	0.0016	1LOX	83.8	32	150
C52E12.4_cl	PLAT	1.3e-19	1BU8	86.7	1134	1236
GA15605-PA_do	PLAT	4.6e-08	1BU8	80.5	638	754
ENSMMUP00000004883_ru	PLAT	1.3e-19	1BU8	77.8	1289	1405
ENSMUSP00000021262_mm	PLAT	9.9e-38	1F8N	71.7	2	122
ENSXETP00000056505_xn	PLAT	7.2e-24	1BU8	82.6	309	434
ENSGALP00000015008_gg	PLAT	5.9e-08	1BU8	26.4	67	158
ENSMMUP00000009466_ru	PLAT	4.9e-08	1BU8	86.2	41	132
ENSRNOP00000025257_rn	PLAT	6.9e-25	1LOX	57	349	485
ENSP00000299598_hs	PLAT	1.1e-18	1BU8	79.1	1390	1506
ENSCAFP00000017453_dg	PLAT	7.3e-30	1BU8	91.3	356	467
ENSDARP00000073917_da	PLAT	1.8e-09	1LOX	86.8	956	1064
AT1G17420.1_at	PLAT	1.8e-27	1F8N	72.2	119	220
ENSPTRP00000039906_xp	PLAT	0.004	1LOX	79.6	255	374
ENSP00000328821_hs	PLAT	1.1e-33	1LOX	93.9	2	111
ENSBTAP00000027075_bv	PLAT	1.6e-08	1BU8	85.5	258	360
NEWSINFRUP00000153934_to	PLAT	6.5e-24	1F8N	80	2	112
ENSBTAP00000039927_bv	PLAT	1.4e-05	1BU8	80.8	1	113
ENSXETP00000009648_xn	PLAT	6e-15	1LOX	90.5	902	1004
ENSXETP00000050628_xn	PLAT	8e-12	1BU8	78.7	148	264
ENSPTRP00000017022_xp	PLAT	5.1e-27	1LOX	69.8	157	293
ENSXETP00000052825_xn	PLAT	4.2e-26	1F8N	48.6	3101	3214
ENSDARP00000047061_da	PLAT	3.8e-13	1BU8	67.6	351	486
ENSGALP00000009367_gg	PLAT	1.3e-08	1LOX	76.7	924	1027
ENSCAFP00000023486_dg	PLAT	1.9e-27	1LOX	94.4	2	111
ENSP00000299022_hs	PLAT	5.5e-29	1BU8	77.2	352	487
ENSMODP00000037217_op	PLAT	5.3e-10	1LOX	91.6	63	177
ENSGALP00000021656_gg	PLAT	6.8e-22	1BU8	78.9	2	111
NEWSINFRUP00000131452_to	PLAT	1.8e-12	1BU8	65.9	304	440
ENSPTRP00000045511_xp	PLAT	1.6e-08	1LOX	94	594	696
ENSGALP00000024640_gg	PLAT	2.5e-08	1BU8	88.2	524	634
ENSXETP00000031314_xn	PLAT	0.018	1LOX	83.1	360	473
ENSCINP00000022992_is	PLAT	0.039	1LOX	80.4	4	119
ENSP00000351673_hs	PLAT	2.8e-25	1BU8	81.7	267	382
ENSP00000351695_hs	PLAT	4.2e-33	1LOX	85.6	356	467
ENSCAFP00000024944_dg	PLAT	2.2e-31	1F8N	42.7	2	116
NEWSINFRUP00000142950_to	PLAT	0.078	1BU8	83.8	340	438
ENSMMUP00000022691_ru	PLAT	6.6e-15	1LOX	87.4	349	464
ENSP00000369510_hs	PLAT	1.1e-33	1LOX	87.9	2	116
ENSBTAP00000034794_bv	PLAT	5.7e-31	1BU8	45	2	116
ENSP00000262304_hs	PLAT	4.9e-26	1BU8	86.7	3118	3233
ENSP00000300591_hs	PLAT	2.9e-14	1LOX	90	349	464
ENSCAFP00000010737_dg	PLAT	1.8e-17	1LOX	89.9	934	1036
GSTENP00010521001_tn	PLAT	2.1e-21	1LOX	89.3	148	267
NEWSINFRUP00000178814_to	PLAT	6.5e-19	1LOX	87.9	369	485
ZK945.9_ce	PLAT	3.6e-25	1LOX	85	2182	2307
ENSP00000355041_hs	PLAT	9e-14	1BU8	88.6	66	158
ENSCAFP00000029987_dg	PLAT	5.4e-21	1LOX	91.4	734	850
ENSXETP00000017759	PLAT	1.5e-07	1LOX	88	1	120
GSTENP00006452001	PLAT	4.9	1BU8	83.7	138	228
GSTENP00007645001	PLAT	0.84	1LOX	75.1	1013	1122
NEWSINFRUP00000135054	PLAT	5.4	1BU8	89.8	1013	1125
ZK616.8	PLAT	8.3	1LOX	84.8	24	150
Y106G6H.2a.4_cl	PABP	2.6e-28	1G9L	79.9	567	640
GA18673-PA_do	PABP	2.8e-43	1G9L	9.16	559	630
ENSP00000361953_hs	PABP	2.3e-46	1G9L	4.75	523	594
NEWSINFRUP00000136945_to	PABP	2.7e-45	1G9L	58.8	527	598
ENSRNOP00000012775_rn	PABP	5.1e-47	1G9L	42.2	543	614
Y106G6H.2c_ce	PABP	2.6e-28	1G9L	65.9	507	580
ENSMUSP00000047882_mm	PABP	1.8e-29	1G9L	74.5	517	588
ENSDARP00000015866_da	PABP	3.2e-40	1G9L	69.9	538	609
LmjF25.0080_em	PABP	1.8e-16	1G9L	4.16	467	538
ENSMUSP00000079967_mm	PABP	2.3e-46	1G9L	75	524	595
ENSMODP00000020246_op	PABP	7.3e-36	1G9L	75.4	530	602
ENSMMUP00000027420_ru	PABP	2.7e-44	1G9L	53.8	475	546
DDB0192007_dt	PABP	1.4e-14	1G9L	2.59	490	562
Y106G6H.2a.5_cl	PABP	2.6e-28	1G9L	32	567	640
ENSCAFP00000014078_dg	PABP	1.3e-38	1G9L	18.5	544	615
ENSRNOP00000019468_rn	PABP	6.2e-35	1G9L	7.51	538	608
ENSGALP00000023288_gg	PABP	1e-47	1G9L	6.34	480	551
CG5119-PH_dd	PABP	2.8e-45	1G9L	83.9	553	624
CG5119-PG_dm	PABP	2.8e-45	1G9L	24.7	553	624
CG5119-PC_dm	PABP	2.8e-45	1G9L	36.7	553	624
ENSCAFP00000004588_dg	PABP	2.3e-46	1G9L	79.4	569	640
ENSMMUP00000023392_ru	PABP	1e-47	1G9L	19.5	543	614
Y106G6H.2b.6_cl	PABP	2.6e-28	1G9L	29.2	504	577
ENSCSAVP00000005204_c0	PABP	3.9e-42	1G9L	21.4	503	574
CG5119-PA_dd	PABP	2.8e-45	1G9L	36.7	553	624
CG5119-PE_dd	PABP	2.8e-45	1G9L	36.7	553	624
ENSAPMP00000032729_ai	PABP	2.5e-41	1G9L	77.4	531	602
ENSMUSP00000077794_mm	PABP	2.3e-46	1G9L	74.1	523	594
ENSGALP00000006018_gg	PABP	1.4e-46	1G9L	21.7	539	610
Y106G6H.2b.5_cl	PABP	2.6e-28	1G9L	4.41	504	577
ENSCSAVP00000007102_c0	PABP	2.2e-42	1G9L	7.27	475	546
CG5119-PG_dd	PABP	2.8e-45	1G9L	83.9	553	624
ENSMODP00000029058_op	PABP	7.3e-36	1G9L	17.2	522	594
CG5119-PD_dm	PABP	2.8e-45	1G9L	34.1	553	624
Y106G6H.2b.2_cl	PABP	2.6e-28	1G9L	56.3	504	577
ENSXETP00000014537_xn	PABP	1.3e-47	1G9L	2.81	542	613
ENSMODP00000007717_op	PABP	1e-47	1G9L	36.2	541	612
ENSRNOP00000023319_rn	PABP	3.5e-37	1G9L	2.75	550	621
Kwal_23486_kw	PABP	6.2e-31	1G9L	35.7	494	567
GSTENP00031363001_tn	PABP	2.7e-45	1G9L	57.2	531	602
Y106G6H.2b.3_cl	PABP	2.6e-28	1G9L	41.2	504	577
ENSCSAVP00000005201_c0	PABP	3.9e-42	1G9L	11.5	548	619
ENSBTAP00000022412_bv	PABP	4.7e-38	1G9L	74.7	518	589
CG5119-PD_dd	PABP	2.8e-45	1G9L	23.7	553	624
ENSP00000281589_hs	PABP	4.5e-45	1G9L	19.5	538	609
ENSRNOP00000021032_rn	PABP	2.3e-46	1G9L	22.8	568	639
ENSCAFP00000000810_dg	PABP	1e-47	1G9L	78.4	542	613
ENSCAFP00000014082_dg	PABP	1.3e-38	1G9L	51.7	513	584
Y106G6H.2b.4_cl	PABP	2.6e-28	1G9L	3.19	504	577
GSTENP00033231001_tn	PABP	1.4e-32	1G9L	69.9	529	600
ENSCSAVP00000005202_c0	PABP	3.9e-42	1G9L	4.23	566	637
ENSMMUP00000009846_ru	PABP	2.3e-46	1G9L	21.7	539	610
ENSP00000313007_hs	PABP	1e-47	1G9L	52.9	543	614
CG5119-PF_dd	PABP	2.8e-45	1G9L	33	553	624
CG5119-PH_dm	PABP	2.8e-45	1G9L	83.9	553	624
CG5119-PF_dm	PABP	2.8e-45	1G9L	83.9	553	624
ENSCINP00000005712_is	PABP	1.7e-42	1G9L	77.9	540	611
ENSP00000255136_hs	PABP	5.4e-39	1G9L	74.6	529	600
LmjF35.4130_em	PABP	1.2e-26	1G9L	60.2	517	588
108322_sj	PABP	5.5e-38	1G9L	31.1	518	589
CG5119-PE_dm	PABP	2.8e-45	1G9L	83.9	553	624
ENSRNOP00000021045_rn	PABP	2.3e-46	1G9L	78.4	523	594
CG5119-PC_dd	PABP	2.8e-45	1G9L	23	553	624
ENSGALP00000006555_gg	PABP	7.6e-43	1G9L	23.1	538	609
ENSXETP00000023927_xn	PABP	1.1e-46	1G9L	63.3	536	607
ENSGALP00000006020_gg	PABP	1.4e-46	1G9L	21.7	539	610
ENSMMUP00000009844_ru	PABP	2.3e-46	1G9L	3.76	568	639
ENSCSAVP00000007100_c0	PABP	2.2e-42	1G9L	75.6	533	604
Y106G6H.2a.1_cl	PABP	2.6e-28	1G9L	24.2	567	640
CG5119-PB_dd	PABP	2.8e-45	1G9L	43.5	553	624
ENSP00000217073_hs	PABP	5.4e-39	1G9L	74.6	529	600
LmjF35.5040_em	PABP	6.8e-20	1G9L	3.89	466	537
AT2G23350.1_at	PABP	3.8e-38	1G9L	83.8	559	630
ENSMUSP00000066639_mm	PABP	4.6e-30	1G9L	78.8	536	606
Y106G6H.2c_cl	PABP	2.6e-28	1G9L	65.9	507	580
ENSCINP00000005723_is	PABP	1.7e-42	1G9L	77.9	540	611
Y106G6H.2a.2_cl	PABP	2.6e-28	1G9L	79.9	567	640
ENSCSAVP00000005200_c0	PABP	3.9e-42	1G9L	10.5	551	622
AT2G36660.1_at	PABP	1.2e-17	1G9L	16	506	581
118998_tl	PABP	1.7e-38	1G9L	10.6	508	579
Tc00.1047053508461.140_uz	PABP	7.9e-27	1G9L	14.5	473	544
Y106G6H.2a.3_cl	PABP	2.6e-28	1G9L	32	567	640
ENSCSAVP00000007103_c0	PABP	2.2e-42	1G9L	21.7	539	610
CG5119-PA_dm	PABP	2.8e-45	1G9L	24.7	553	624
ENSXETP00000049382_xn	PABP	1.2e-43	1G9L	29.7	539	611
ENSCAFP00000014080_dg	PABP	1.3e-38	1G9L	38.6	535	606
Y106G6H.2a.6_cl	PABP	2.6e-28	1G9L	4.16	567	640
ENSCSAVP00000005205_c0	PABP	3.9e-42	1G9L	62.9	516	587
GSTENP00024897001_tn	PABP	1.2e-44	1G9L	4.37	466	537
ENSDARP00000021064_da	PABP	3.8e-36	1G9L	26.5	542	606

## Sheet: RPS-BLAST
HNF-1	PABP	PLAT
ENSP00000342683_hs	NEWSINFRUP00000136945_to	ENSP00000298771_hs
ENSP00000257555_hs	ENSRNOP00000012775_rn	ENSGALP00000015009_gg
ENSDARP00000019875_da	ENSMMUP00000015185_ru	ENSDARP00000033591_da
ENSP00000339938_hs	ENSMUSP00000047882_mm	ENSMMUP00000022696_ru
ENSBTAP00000006184_bv	ENSMMUP00000017354_ru	GSTENP00037738001_tn
ENSPTRP00000015442_xp	ENSMMUP00000027420_ru	ENSXETP00000031312_xn
ENSPTRP00000009421_xp	ENSP00000361906_hs	ENSRNOP00000023371_rn
ENSMMUP00000008479_ru	ENSCAFP00000014078_dg	ENSP00000369494_hs
ENSP00000225893_hs	CG5119-PH_dd	GSTENP00026282001_tn
NEWSINFRUP00000136748_to	ENSP00000361908_hs	ENSPTRP00000008225_xp
ENSRNOP00000046025_rn	CG5119-PG_dm	ENSCINP00000029489_is
ENSRNOP00000003507_rn	ENSPTRP00000039458_xp	ENSGALP00000022989_gg
ENSMUSP00000021016_mm	ENSMUSP00000001809_mm	ENSP00000314879_hs
ENSMMUP00000008484_ru	ENSCSAVP00000005204_c0	ENSCINP00000009332_is
GSTENP00030107001_tn	CG5119-PE_dd	ENSMUSP00000086352_mm
ENSMMUP00000008481_ru	AT4G34110.1_at	ENSCAFP00000010382_dg
ENSPTRP00000009419_xp	ENSP00000371283_hs	ENSCAFP00000024945_dg
ENSGALP00000008820_gg	ENSAPMP00000032729_ai	ENSCAFP00000024928_dg
ENSXETP00000026832_xn	ENSAPMP00000020721_ai	ENSMUSP00000059733_mm
ENSRNOP00000030128_rn	ENSP00000361947_hs	ENSPTRP00000005242_xp
ENSBTAP00000029049_bv	ENSGALP00000006018_gg	ENSXETP00000009077_xn
ENSCAFP00000026810_dg	ENSDARP00000040286_da	ENSDARP00000063263_da
ENSXETP00000017532_xn	ENSPTRP00000035016_xp	ENSBTAP00000017086_bv
ENSMODP00000023850_op	CG5119-PG_dd	ENSMODP00000012379_op
ENSMMUP00000004573_ru	CG5119-PD_dm	ENSXETP00000055758_xn
ENSMMUP00000004575_ru	ENSMODP00000029058_op	ENSBTAP00000001012_bv
ENSCAFP00000015433_dg	ENSMUSP00000073167_mm	ENSP00000306482_hs
ENSMUSP00000031535_mm	ENSMODP00000007717_op	ENSRNOP00000048096_rn
ENSDARP00000011119_da	ENSDARP00000034822_da	ENSMODP00000037218_op
ENSDARP00000038789_da	ENSMMUP00000019400_ru	MXAN_1744_mw
ENSXETP00000026829_xn	Kwal_23486_kw	ENSP00000340972_hs
ENSGALP00000011272_gg	GSTENP00031363001_tn	ENSMUSP00000045465_mm
ENSMODP00000003604_op	ENSP00000361948_hs	ENSXETP00000017759_xn
ENSRNOP00000001565_rn	ENSPTRP00000023242_xp	ENSBTAP00000008297_bv
ENSP00000347371	ENSP00000361913_hs	ENSPTRP00000044000_xp
ENSDARP00000006784	YER165W_xs	ENSPTRP00000014765_xp
ENSCAFP00000012101	ENSMODP00000037814_op	ENSMUSP00000049296_mm
GSTENP00021630001	ENSBTAP00000002204_bv	ENSCSAVP00000002065_c0
ENSMMUP00000019639	ENSBTAP00000022412_bv	ENSP00000302503_hs
ENSRNOP00000017962	ENSP00000361954_hs	ENSCAFP00000024946_dg
ENSBTAP00000014351	ENSRNOP00000036462_rn	ENSMMUP00000022697_ru
NEWSINFRUP00000163641	ENSP00000281589_hs	ENSMMUP00000006264_ru
ENSMUSP00000066905	ENSCAFP00000000810_dg	ENSP00000345016_hs
ENSMODP00000010939	GSTENP00017378001_tn	ENSP00000253255_hs
ENSDARP00000037056	ENSCSAVP00000005202_c0	ENSMMUP00000022692_ru
NEWSINFRUP00000135090	CG5119-PH_dm	ENSMUSP00000045450_mm
ENSGACP00000016779	ENSP00000313007_hs	ENSCINP00000003432_is
ENSPTRP00000034450	CG5119-PF_dm	ENSCAFP00000028717_dg
	ENSMODP00000034483_op	ENSPTRP00000044027_xp
	ENSDARP00000076763_da	ENSCSAVP00000014733_c0
	ENSP00000255136_hs	ENSP00000298769_hs
	NEWSINFRUP00000133711_to	AT1G67560.1_at
	ORFP:7056_y1	ENSDARP00000032722_da
	CG5119-PE_dm	GSTENP00012298001_tn
	ENSPTRP00000023243_xp	ENSRNOP00000015989_rn
	ENSXETP00000023929_xn	GSTENP00030931001_tn
	NEWSINFRUP00000180900_to	CG30048-PA_dd
	ENSRNOP00000021045_rn	ENSXETP00000056503_xn
	ENSP00000174661_hs	ENSCAFP00000023481_dg
	ENSCAFP00000004589_dg	ENSBTAP00000016876_bv
	ENSMUSP00000050792_mm	ENSMODP00000002995_op
	ENSGALP00000006555_gg	ENSMODP00000011892_op
	ENSXETP00000023927_xn	ENSRNOP00000024164_rn
	AT1G49760.1_at	ENSP00000344337_hs
	ENSANGP00000012852_ag	ENSMODP00000015867_op
	ENSMODP00000022014_op	529.m03869_pv
	ENSMMUP00000009844_ru	ENSGALP00000002753_gg
	ENSMMUP00000015174_ru	ENSXETP00000034817_xn
	ENSCSAVP00000007100_c0	ENSMODP00000030724_op
	ENSMMUP00000015187_ru	ENSXETP00000040457_xn
	ENSP00000217073_hs	ENSBTAP00000007206_bv
	ENSMUSP00000079070_mm	ENSGALP00000006723_gg
	ENSCSAVP00000005200_c0	ENSRNOP00000010141_rn
	YER165W_sc	AT3G22400.1_at
	42244_ra	GSTENP00029611001_tn
	ENSCSAVP00000007103_c0	ENSXETP00000034831_xn
	AGR122C_go	ENSP00000289672_hs
	ENSP00000204732_hs	ENSP00000251535_hs
	ENSXETP00000049382_xn	ENSMODP00000020012_op
	AT1G22760.1_at	ENSGALP00000021655_gg
	ENSP00000361911_hs	ENSMUSP00000021268_mm
	ENSCSAVP00000005205_c0	ENSAPMP00000002227_ai
	ENSDARP00000021064_da	ENSMMUP00000000203_ru
	GA18673-PA_do	CBP02743_cw
	ENSP00000361953_hs	ENSMODP00000007512_op
	ENSP00000217075_hs	ENSP00000293761_hs
	ORFP:6731_y8	ENSMUSP00000079295_mm
	ENSXETP00000033695_xn	ENSMUSP00000066536_mm
	ENSCSAVP00000007101_c0	GSTENP00012299001_tn
	ENSDARP00000015866_da	ENSXETP00000048464_xn
	ENSCINP00000005715_is	ENSP00000316970_hs
	ENSMODP00000020246_op	ENSMMUP00000025049_ru
	ENSMUSP00000079967_mm	ENSDARP00000067018_da
	AT3G19350.1_at	ENSCAFP00000017419_dg
	ENSGALP00000023288_gg	ENSCINP00000020245_is
	CG5119-PC_dm	ENSRNOP00000048039_rn
	ENSCAFP00000004588_dg	ENSRNOP00000043162_rn
	ENSMMUP00000023392_ru	ENSMODP00000004356_op
	CG5119-PA_dd	ENSPTRP00000013309_xp
	ENSMUSP00000077794_mm	CG12636-PA_dm
	ENSCSAVP00000007102_c0	ENSRNOP00000015092_rn
	ENSXETP00000014537_xn	CG30048-PB_dm
	ENSRNOP00000023319_rn	ENSCAFP00000026004_dg
	ENSMMUP00000017356_ru	ENSCINP00000015881_is
	ENSCSAVP00000005201_c0	ENSMUSP00000026081_mm
	ENSMMUP00000015176_ru	ENSBTAP00000020236_bv
	ENSMODP00000024766_op	ENSBTAP00000034797_bv
	ENSMMUP00000023390_ru	ENSXETP00000052824_xn
	ORFP:6197_y6	ENSXETP00000017757_xn
	ENSP00000361949_hs	NEWSINFRUP00000154257_to
	CG5119-PD_dd	ENSBTAP00000035828_bv
	CG5119-PB_dm	ENSXETP00000002006_xn
	ENSRNOP00000021032_rn	ENSP00000341933_hs
	ENSCAFP00000014082_dg	CG12636-PA_dd
	GSTENP00033231001_tn	NEWSINFRUP00000159442_to
	SPAC57A7.04c_po	ENSDARP00000045360_da
	ENSMMUP00000009846_ru	ENSMMUP00000013073_ru
	CG5119-PF_dd	ENSMMUP00000003664_ru
	ENSPTRP00000046044_xp	ENSCAFP00000023467_dg
	ENSCSAVP00000007099_c0	ENSPTRP00000014679_xp
	ENSCINP00000005712_is	CG7852-PA_dd
	ENSMODP00000027586_op	ENSPTRP00000014231_xp
	NEWSINFRUP00000147841_to	ENSGALP00000009152_gg
	ENSMODP00000027267_op	ENSCINP00000001870_is
	ENSCSAVP00000005206_c0	ENSCSAVP00000014730_c0
	ENSMUSP00000054095_mm	ENSDARP00000063256_da
	CG5119-PC_dd	GSTENP00033460001_tn
	ENSGALP00000006020_gg	ENSDARP00000066772_da
	ENSMODP00000021348_op	ENSGALP00000008713_gg
	CG5119-PB_dd	ENSP00000344624_hs
	AT2G23350.1_at	ENSXETP00000040479_xn
	ENSMODP00000015083_op	ENSMODP00000009560_op
	ENSCINP00000005723_is	ENSP00000349390_hs
	ENSBTAP00000022761_bv	ENSPTRP00000005843_xp
	ENSPTRP00000035012_xp	ENSCAFP00000024947_dg
	CG5119-PA_dm	ENSMMUP00000009892_ru
	ENSCAFP00000014080_dg	GSTENP00017790001_tn
	ENSP00000339746_hs	GSTENP00037723001_tn
	AT1G71770.1_at	ENSMMUP00000026104_ru
	ENSGALP00000023287_gg	ENSCAFP00000017400_dg
	ENSANGP00000022280_ag	ENSCSAVP00000014729_c0
	GSTENP00024897001_tn	ENSXETP00000056501_xn
		ENSMODP00000004011_op
		Chro.20090_rm
		ENSCINP00000024589_is
		ENSMUSP00000079995_mm
		ENSCAFP00000024899_dg
		ENSPTRP00000013039_xp
		C52E12.4_ce
		ENSCSAVP00000014732_c0
		ENSMODP00000010816_op
		ENSDARP00000041811_da
		ENSMODP00000033311_op
		ENSRNOP00000017485_rn
		ENSXETP00000009696_xn
		ENSCAFP00000010732_dg
		ENSP00000369520_hs
		ENSCAFP00000024355_dg
		ENSBTAP00000011570_bv
		ENSPTRP00000016994_xp
		ENSBTAP00000034795_bv
		ENSP00000261292_hs
		ENSDARP00000039910_da
		ENSRNOP00000016543_rn
		ENSPTRP00000005247_xp
		ENSP00000277888_hs
		ENSMUSP00000034731_mm
		CG30048-PA_dm
		NEWSINFRUP00000167666_to
		ENSBTAP00000001017_bv
		ENSCAFP00000017422_dg
		ENSMUSP00000015712_mm
		CG7852-PB_dd
		ENSGALP00000004270_gg
		ENSMMUP00000003803_ru
		ENSCINP00000025503_is
		ENSCSAVP00000018304_c0
		NEWSINFRUP00000177952_to
		ENSMODP00000009681_op
		ENSBTAP00000016558_bv
		ENSP00000358223_hs
		ENSBTAP00000010610_bv
		ENSMODP00000033121_op
		GA20634-PA_do
		ENSCAFP00000001116_dg
		ENSMODP00000038134_op
		ENSP00000369530_hs
		ENSBTAP00000015911_bv
		ENSMUSP00000051512_mm
		ENSMODP00000030723_op
		ENSAPMP00000024047_ai
		ENSRNOP00000024065_rn
		ENSCINP00000017816_is
		ENSP00000346238_hs
		ENSCAFP00000026001_dg
		ENSPTRP00000013038_xp
		ENSMMUP00000021976_ru
		AT4G39730.1_at
		ENSMUSP00000048068_mm
		ENSBTAP00000039406_bv
		ENSPTRP00000014866_xp
		ENSCAFP00000024900_dg
		ENSGALP00000021082_gg
		NEWSINFRUP00000163348_to
		ENSMODP00000007564_op
		ENSP00000328524_hs
		GSTENP00030932001_tn
		ENSMODP00000011929_op
		ENSMMUP00000021372_ru
		ENSMUSP00000086183_mm
		ENSGALP00000015019_gg
		ENSMODP00000027708_op
		ENSDARP00000069990_da
		PF14_0067_pl
		CG30048-PB_dd
		NEWSINFRUP00000162789_to
		ENSMODP00000011976_op
		ENSBTAP00000027480_bv
		ENSP00000309757_hs
		ENSCINP00000009327_is
		ENSGALP00000028716_gg
		ENSMUSP00000060142_mm
		ENSMODP00000011925_op
		AT2G22170.1_at
		ENSMMUP00000003801_ru
		CG7852-PB_dm
		ENSPTRP00000034315_xp
		AT3G45140.1_at
		ENSMMUP00000027837_ru
		ENSXETP00000034828_xn
		ENSCAFP00000014922_dg
		ENSP00000370396_hs
		ENSCAFP00000021730_dg
		ENSCAFP00000025995_dg
		ENSCAFP00000029653_dg
		CG7852-PA_dm
		ENSRNOP00000024223_rn
		ENSCINP00000018322_is
		ENSMODP00000004353_op
		AT1G55020.1_at
		NEWSINFRUP00000162692_to
		ENSCAFP00000017460_dg
		ENSMUSP00000056377_mm
		ENSAPMP00000023500_ai
		ENSMUSP00000090796_mm
		ENSMODP00000009096_op
		ENSP00000353271_hs
		ENSGALP00000006724_gg
		ENSCSAVP00000014731_c0
		ENSAPMP00000024775_ai
		ENSMODP00000027709_op
		ENSCAFP00000023478_dg
		ENSXETP00000009088_xn
		ENSMODP00000027710_op
		ENSCAFP00000028096_dg
		ENSXETP00000009087_xn
		ENSBTAP00000020234_bv
		ENSMODP00000019025_op
		ENSMMUP00000024557_ru
		ENSPTRP00000032759_xp
		ENSRNOP00000021157_rn
		ENSRNOP00000023487_rn
		ENSDARP00000009268_da
		ENSCAFP00000024897_dg
		ENSBTAP00000030976_bv
		ENSPTRP00000016996_xp
		ENSCINP00000013312_is
		GSTENP00017763001_tn
		GSTENP00028799001_tn
		ENSCAFP00000028093_dg
		ENSP00000335272_hs
		ENSRNOP00000047403_rn
		AT1G72520.1_at
		ENSCINP00000001865_is
		TA09935_nu
		ENSP00000338222_hs
		NEWSINFRUP00000127682_to
		ENSPTRP00000025004_xp
		ENSRNOP00000038974_rn
		GSTENP00017720001_tn
		C52E12.4_cl
		ENSXETP00000005774_xn
		ENSMMUP00000004883_ru
		ENSXETP00000056505_xn
		ENSMMUP00000012504_ru
		ENSMMUP00000009466_ru
		ENSGALP00000015008_gg
		ENSRNOP00000025257_rn
		ENSP00000299598_hs
		ENSCAFP00000017453_dg
		ENSANGP00000029627_ag
		ENSDARP00000073917_da
		AT1G17420.1_at
		ENSPTRP00000039906_xp
		ENSP00000328821_hs
		ENSBTAP00000027075_bv
		ENSGALP00000024836_gg
		NEWSINFRUP00000153934_to
		ENSBTAP00000039927_bv
		ENSXETP00000009648_xn
		ENSPTRP00000017022_xp
		ENSXETP00000052825_xn
		ENSGALP00000009367_gg
		ENSDARP00000047061_da
		ENSCAFP00000023486_dg
		ENSMODP00000037217_op
		ENSGALP00000021656_gg
		ENSPTRP00000045511_xp
		ENSGALP00000024640_gg
		NEWSINFRUP00000131452_to
		ENSCINP00000022992_is
		ENSP00000351673_hs
		ENSCAFP00000024944_dg
		ENSP00000351695_hs
		NEWSINFRUP00000142950_to
		ENSMMUP00000022691_ru
		ENSBTAP00000034794_bv
		ENSP00000262304_hs
		ENSP00000300591_hs
		ENSCAFP00000010737_dg
		GSTENP00010521001_tn
		NEWSINFRUP00000178814_to
		ENSCAFP00000029987_dg
		ENSP00000355041_hs
		ENSGACP00000021287
		ENSXETP00000017759

## Sheet: HMMer
HNF-1	PABP	PLAT
ENSMODP00000023850_op	AT3G19350.1_at	AT4G39730.1_at
ENSMUSP00000021016_mm	42244_ra	AT2G22170.1_at
ENSRNOP00000030128_rn	34.m00276_en	AT5G62200.1_at
ENSP00000225893_hs	193.m00064_en	CBP20704_cw
ENSP00000257555_hs	ENSAPMP00000001692_ai	C13C4.7_cl
ENSDARP00000019875_da	AT4G34110.1_at	C13C4.7_ce
ENSMODP00000003604_op	108322_sj	CBP07794_cw
ENSMUSP00000031535_mm	ENSCAFP00000000890_dg	ENSBTAP00000001017_bv
ENSMMUP00000004575_ru	ENSCAFP00000000888_dg	ENSBTAP00000007206_bv
ENSPTRP00000009421_xp	AGR122C_go	ENSBTAP00000020236_bv
ENSCAFP00000026810_dg	ENSBTAP00000002204_bv	ENSBTAP00000001012_bv
ENSCAFP00000015433_dg	CG5119-PG_dm	ENSBTAP00000017086_bv
ENSPTRP00000015442_xp	162.m02667_cf	ENSBTAP00000020234_bv
ENSDARP00000011119_da	CG5119-PD_dd	ENSBTAP00000030976_bv
ENSP00000342683_hs	CG5119-PC_dm	AT1G55020.1_at
ENSXETP00000026829_xn	CG5119-PA_dd	ENSBTAP00000015911_bv
ENSMMUP00000008484_ru	ENSAPMP00000020721_ai	AT1G17420.1_at
ENSGALP00000008820_gg	CG5119-PA_dm	AT3G45140.1_at
ENSMMUP00000004573_ru	CG5119-PB_dm	ENSBTAP00000027075_bv
ENSMMUP00000008481_ru	AT1G22760.1_at	AT1G67560.1_at
ENSDARP00000038789_da	525.m05379_pv	AT1G72520.1_at
ENSRNOP00000046025_rn	CG5119-PB_dd	ENSBTAP00000011570_bv
ENSRNOP00000003507_rn	21610_re	ENSBTAP00000016558_bv
ENSXETP00000017532_xn	AT2G23350.1_at	ENSBTAP00000016553_bv
GSTENP00030107001_tn	ENSBTAP00000022412_bv	529.m03869_pv
ENSMMUP00000008479_ru	DDB0192007_dt	AT3G22400.1_at
ENSXETP00000026832_xn	CG5119-PC_dd	CG30048-PB_dd
ENSRNOP00000001565_rn	AT1G49760.1_at	CG30048-PB_dm
ENSGALP00000011272_gg	ENSAPMP00000032729_ai	ENSCAFP00000010382_dg
ENSBTAP00000029049_bv	AN4000.2_an	ENSBTAP00000035828_bv
ENSP00000339938_hs	CG5119-PE_dm	ENSAPMP00000023500_ai
NEWSINFRUP00000136748_to	ENSCAFP00000000810_dg	CBP09183_cw
ENSBTAP00000014351	CG5119-PE_dd	ENSAPMP00000024775_ai
ENSMMUP00000019639	AT1G71770.1_at	ENSBTAP00000034794_bv
ENSCAFP00000012101	CG5119-PH_dm	CG30048-PA_dm
ENSMUSP00000066905	CG5119-PG_dd	ENSBTAP00000039927_bv
ENSMODP00000010939	CG5119-PD_dm	CG12636-PA_dm
ENSPTRP00000034450	CBP07625_cw	CG7852-PB_dm
ENSRNOP00000017962	CG5119-PF_dm	ENSBTAP00000034795_bv
ENSDARP00000037056	118998_tl	ENSAPMP00000002227_ai
ENSDARP00000006784	3.m01821_hy	ENSBTAP00000027480_bv
NEWSINFRUP00000135090	CG5119-PH_dd	C52E12.4_ce
GSTENP00021630001	Afu1g04190_ao	CG30048-PA_dd
NEWSINFRUP00000163641	ENSBTAP00000022761_bv	CG7852-PA_dd
	CG5119-PF_dd	C52E12.4_cl
	AT2G36660.1_at	ENSBTAP00000034800_bv
	Chro.60347_rm	Chro.20090_rm
	CBP00535_cw	CG12636-PA_dd
	DDB0219598_dt	CG7852-PA_dm
	ENSAPMP00000001691_ai	ENSCAFP00000010338_dg
	ENSAPMP00000001693_ai	ENSBTAP00000034797_bv
	ENSCAFP00000004588_dg	CG7852-PB_dd
	ENSCSAVP00000007099_c0	ENSCAFP00000010343_dg
	ENSMMUP00000012119_ru	ENSCAFP00000010341_dg
	ENSCAFP00000004589_dg	ENSCAFP00000017400_dg
	ENSCAFP00000014078_dg	ENSBTAP00000008297_bv
	ENSMMUP00000019400_ru	ENSAPMP00000024047_ai
	ENSCSAVP00000001770_c0	ENSCAFP00000017460_dg
	ENSCAFP00000014082_dg	ENSCAFP00000017453_dg
	ENSCINP00000017615_is	ENSCAFP00000017419_dg
	ENSCAFP00000014080_dg	ENSCAFP00000014922_dg
	ENSCSAVP00000007101_c0	ENSCAFP00000017422_dg
	ENSCINP00000005712_is	ENSCAFP00000021730_dg
	ENSCSAVP00000005205_c0	CBP02743_cw
	ENSMMUP00000017354_ru	ENSBTAP00000010610_bv
	ENSDARP00000015866_da	ENSCAFP00000024355_dg
	ENSMMUP00000017356_ru	ENSCAFP00000023481_dg
	ENSCSAVP00000005204_c0	ENSCAFP00000023478_dg
	ENSMMUP00000017355_ru	ENSCAFP00000023486_dg
	ENSCSAVP00000007100_c0	ENSCAFP00000023467_dg
	ENSCSAVP00000005200_c0	ENSCAFP00000024900_dg
	ENSCSAVP00000007102_c0	ENSCAFP00000024930_dg
	ENSCSAVP00000005202_c0	ENSCAFP00000024899_dg
	ENSCSAVP00000005206_c0	ENSCAFP00000010732_dg
	ENSCINP00000005723_is	ENSCAFP00000024928_dg
	ENSGALP00000006018_gg	ENSCAFP00000024897_dg
	ENSCINP00000005715_is	ENSCAFP00000024944_dg
	ENSCSAVP00000007103_c0	ENSCAFP00000024947_dg
	ENSGALP00000023288_gg	ENSCAFP00000010737_dg
	ENSMMUP00000015191_ru	ENSCAFP00000028096_dg
	ENSCSAVP00000005201_c0	ENSCAFP00000024945_dg
	ENSGALP00000023287_gg	ENSCINP00000025503_is
	ENSGALP00000006020_gg	ENSCINP00000018322_is
	ENSMMUP00000015174_ru	ENSCAFP00000028093_dg
	ENSDARP00000021064_da	ENSCAFP00000024946_dg
	ENSMMUP00000015187_ru	CBP09381_cw
	ENSDARP00000076763_da	ENSCINP00000026072_is
	ENSDARP00000034822_da	ENSCINP00000022992_is
	ENSMMUP00000015176_ru	ENSCSAVP00000003205_c0
	ENSMMUP00000015180_ru	ENSCINP00000009034_is
	ENSDARP00000040286_da	ENSCSAVP00000002115_c0
	ENSMMUP00000023390_ru	ENSBTAP00000016876_bv
	ENSMMUP00000015185_ru	ENSCAFP00000025995_dg
	ENSDARP00000069177_da	ENSCINP00000013312_is
	ENSMMUP00000009844_ru	ENSCINP00000017816_is
	ENSMMUP00000009846_ru	ENSCINP00000015880_is
	ENSGALP00000006555_gg	ENSCSAVP00000018304_c0
	ENSCSAVP00000001769_c0	ENSDARP00000033591_da
	ENSMMUP00000023392_ru	ENSCINP00000003432_is
	ENSMODP00000024766_op	ENSCINP00000027656_is
	ENSMMUP00000027420_ru	ENSCINP00000015881_is
	ENSMODP00000021348_op	ENSCINP00000029489_is
	ENSP00000339746_hs	ENSCINP00000020245_is
	ENSMODP00000020246_op	ENSCINP00000009327_is
	ENSP00000217075_hs	ENSCINP00000001537_is
	ENSP00000361906_hs	ENSCSAVP00000014729_c0
	ENSP00000361913_hs	ENSCAFP00000001116_dg
	ENSP00000341421_hs	ENSCSAVP00000002065_c0
	ENSBTAP00000028262_bv	ENSDARP00000041811_da
	ENSP00000361908_hs	ENSCSAVP00000014733_c0
	ENSP00000361911_hs	ENSCAFP00000026004_dg
	ENSBTAP00000037126_bv	ENSCSAVP00000008211_c0
	CG9484-PA_dm	ENSCINP00000001865_is
	ENSMODP00000029058_op	ENSDARP00000067018_da
	ENSMODP00000037814_op	ENSCINP00000024841_is
	ENSMODP00000007717_op	ENSCINP00000021796_is
	CG9484-PA_dd	ENSCINP00000009332_is
	ENSMODP00000034483_op	ENSCAFP00000026001_dg
	ENSANGP00000012852_ag	ENSDARP00000047061_da
	ENSP00000174661_hs	ENSCINP00000001870_is
	ENSMODP00000027267_op	ENSCSAVP00000014730_c0
	ENSMUSP00000079967_mm	ENSDARP00000066772_da
	ENSMUSP00000079070_mm	ENSDARP00000050002_da
	ENSMUSP00000066639_mm	ENSDARP00000009268_da
	ENSMUSP00000047882_mm	ENSDARP00000052818_da
	ENSMUSP00000054095_mm	ENSGALP00000006723_gg
	ENSPTRP00000023242_xp	ENSCINP00000024589_is
	ENSMUSP00000073167_mm	ENSGALP00000004270_gg
	ENSMODP00000022014_op	ENSGALP00000015008_gg
	ENSMODP00000027586_op	ENSDARP00000063263_da
	ENSGALP00000025803_gg	ENSDARP00000063256_da
	ENSPTRP00000023243_xp	ENSGALP00000015019_gg
	ENSP00000204732_hs	ENSDARP00000074335_da
	ENSMUSP00000050792_mm	ENSDARP00000069990_da
	ENSMUSP00000077794_mm	ENSCAFP00000029987_dg
	ENSMODP00000015083_op	ENSDARP00000073883_da
	ENSP00000217073_hs	ENSGALP00000006724_gg
	ENSP00000361953_hs	ENSCSAVP00000014732_c0
	ENSP00000281589_hs	ENSGALP00000009402_gg
	ENSP00000255136_hs	ENSCSAVP00000014731_c0
	ENSP00000313007_hs	ENSGALP00000015009_gg
	ENSP00000361948_hs	ENSMMUP00000009466_ru
	ENSP00000371283_hs	ENSMMUP00000003664_ru
	ENSP00000361954_hs	ENSGALP00000024836_gg
	ENSP00000361949_hs	ENSGALP00000028716_gg
	ENSP00000361947_hs	ENSMMUP00000000203_ru
	ENSPTRP00000035012_xp	ENSMMUP00000006264_ru
	ENSPTRP00000039458_xp	ENSMMUP00000012504_ru
	ENSPTRP00000046044_xp	ENSGALP00000002753_gg
	ENSPTRP00000035016_xp	ENSGALP00000021655_gg
	ENSXETP00000023929_xn	ENSMMUP00000011628_ru
	GSTENP00003563001_tn	ENSGALP00000024640_gg
	ENSXETP00000033695_xn	ENSDARP00000073917_da
	GSTENP00017378001_tn	ENSMMUP00000009892_ru
	ENSRNOP00000036462_rn	ENSCAFP00000029653_dg
	NEWSINFRUP00000166103_to	ENSDARP00000032722_da
	ENSRNOP00000021032_rn	ENSMODP00000007089_op
	ENSXETP00000023927_xn	ENSMMUP00000013073_ru
	F18H3.3a.3_cl	ENSMMUP00000017650_ru
	ENSRNOP00000019468_rn	ENSGALP00000009367_gg
	ENSRNOP00000012775_rn	ENSMMUP00000022692_ru
	LmjF25.0080_em	ENSMMUP00000021372_ru
	LmjF35.4130_em	ENSMODP00000004353_op
	ENSXETP00000049382_xn	ENSMMUP00000025049_ru
	GSTENP00024897001_tn	ENSGALP00000021082_gg
	ENSXETP00000014537_xn	ENSMODP00000004356_op
	Kwal_23486_kw	ENSMODP00000007562_op
	GA18673-PA_do	ENSMMUP00000026104_ru
	ENSRNOP00000023319_rn	ENSMMUP00000026754_ru
	F18H3.3a.1_cl	ENSMODP00000007564_op
	LmjF35.5040_em	ENSMODP00000010816_op
	ENSPTRP00000035026_xp	ENSMODP00000011892_op
	NEWSINFRUP00000136945_to	ENSMODP00000012379_op
	F18H3.3a_ce	ENSMODP00000011929_op
	GSTENP00033231001_tn	ENSMODP00000007512_op
	FG08421.1_fg	ENSMODP00000009520_op
	F18H3.3a.2_cl	ENSMODP00000009518_op
	ENSRNOP00000021045_rn	ENSMODP00000011925_op
	NEWSINFRUP00000147841_to	ENSMODP00000009560_op
	F18H3.3a.4_cl	ENSMMUP00000022691_ru
	ORFP:7056_y1	ENSMODP00000011976_op
	NEWSINFRUP00000133711_to	ENSMMUP00000004883_ru
	ENSMMUP00000027328_ru	ENSMODP00000009681_op
	GSTENP00031363001_tn	ENSMODP00000013499_op
	NEWSINFRUP00000180900_to	ENSMMUP00000022696_ru
	MG09505.4_gr	ENSGALP00000022989_gg
	ORFP:6197_y6	ENSMMUP00000027837_ru
	Tb09.211.0930_tb	ENSMMUP00000022697_ru
	Tc00.1047053506885.70_uz	ENSMMUP00000021976_ru
	Tb09.211.2150_tb	ENSMODP00000033311_op
	TA06545_nu	ENSMUSP00000015712_mm
	SPAC57A7.04c_po	ENSMODP00000037218_op
	Tc00.1047053508461.140_uz	ENSMUSP00000019068_mm
	PFL1170w_pl	ENSMODP00000030723_op
	Y106G6H.2a.2_cl	ENSGALP00000008713_gg
	ENSMMUP00000027331_ru	ENSMODP00000030724_op
	ENSRNOP00000009115_rn	ENSMODP00000030734_op
	Y106G6H.2a.4_cl	ENSMODP00000004011_op
	Y106G6H.2b.3_cl	ENSMUSP00000000329_mm
	Y106G6H.2b.4_cl	ENSMUSP00000059733_mm
	Y106G6H.2c_ce	ENSMUSP00000019051_mm
	Y106G6H.2b.5_cl	ENSMUSP00000034731_mm
	Y106G6H.2b.1_cl	ENSMUSP00000066536_mm
	Y106G6H.2b.6_cl	ENSMUSP00000021268_mm
	ENSP00000220959_hs	ENSMODP00000015867_op
	YER165W_sc	ENSMODP00000002995_op
	Y106G6H.2c_cl	ENSMUSP00000026081_mm
	Y106G6H.2a.1_cl	ENSMUSP00000021262_mm
	Y106G6H.2a.5_cl	ENSMODP00000038134_op
	Y106G6H.2a.3_cl	ENSMUSP00000045465_mm
	ENSMODP00000007389_op	ENSMODP00000037217_op
	ENSMUSP00000022899_mm	ENSMUSP00000026795_mm
	Y106G6H.2b.2_cl	ENSMUSP00000035250_mm
	Y106G6H.2b_ce	ENSMUSP00000045450_mm
	Y106G6H.2a_ce	ENSMUSP00000056377_mm
	UM03494.1_um	ENSMODP00000009096_op
	UM03311.1_um	ENSMMUP00000024557_ru
	Y106G6H.2a.6_cl	ENSMUSP00000086183_mm
	GSTENP00024879001_tn	ENSP00000265455_hs
	YER165W_xs	ENSDARP00000045360_da
	NEWSINFRUP00000147896_to	ENSMUSP00000079995_mm
	ENSCINP00000027195	ENSMODP00000033121_op
		ENSP00000293761_hs
		ENSP00000261292_hs
		ENSP00000298769_hs
		ENSMMUP00000003801_ru
		ENSP00000314879_hs
		ENSP00000299022_hs
		ENSP00000277888_hs
		ENSMODP00000019025_op
		ENSP00000251535_hs
		ENSCAFP00000028717_dg
		ENSP00000316970_hs
		ENSMUSP00000079295_mm
		ENSMUSP00000048068_mm
		ENSP00000309757_hs
		ENSP00000306482_hs
		ENSMUSP00000051512_mm
		ENSP00000315167_hs
		ENSP00000345016_hs
		ENSP00000349390_hs
		ENSP00000341933_hs
		ENSP00000355041_hs
		ENSP00000328821_hs
		ENSP00000351695_hs
		ENSP00000358232_hs
		ENSP00000344337_hs
		ENSP00000346238_hs
		ENSMUSP00000086352_mm
		ENSP00000299598_hs
		ENSP00000351673_hs
		ENSMUSP00000060142_mm
		ENSP00000363512_hs
		ENSP00000358223_hs
		ENSP00000300591_hs
		ENSP00000358231_hs
		ENSPTRP00000004227_xp
		ENSP00000369494_hs
		ENSPTRP00000005242_xp
		ENSP00000353271_hs
		ENSP00000338222_hs
		ENSMODP00000027710_op
		ENSPTRP00000014765_xp
		ENSDARP00000039910_da
		ENSP00000340972_hs
		ENSPTRP00000005843_xp
		ENSP00000369530_hs
		ENSPTRP00000005247_xp
		ENSP00000369520_hs
		ENSP00000369510_hs
		ENSGALP00000009152_gg
		ENSP00000328524_hs
		ENSP00000253255_hs
		ENSP00000370396_hs
		ENSPTRP00000014679_xp
		ENSPTRP00000013309_xp
		ENSPTRP00000014866_xp
		ENSMUSP00000090796_mm
		ENSP00000335272_hs
		ENSPTRP00000014868_xp
		ENSPTRP00000017022_xp
		ENSPTRP00000044000_xp
		ENSPTRP00000008225_xp
		ENSRNOP00000010141_rn
		ENSPTRP00000039906_xp
		ENSP00000289672_hs
		ENSPTRP00000016994_xp
		ENSRNOP00000023371_rn
		ENSRNOP00000024223_rn
		ENSPTRP00000016996_xp
		ENSPTRP00000034315_xp
		ENSRNOP00000010416_rn
		ENSMMUP00000003803_ru
		ENSPTRP00000014231_xp
		ENSRNOP00000021157_rn
		ENSPTRP00000013039_xp
		ENSPTRP00000013038_xp
		ENSRNOP00000024164_rn
		ENSRNOP00000016543_rn
		ENSRNOP00000024065_rn
		ENSRNOP00000043162_rn
		ENSMODP00000027709_op
		ENSMODP00000027708_op
		ENSXETP00000005774_xn
		ENSXETP00000009077_xn
		ENSRNOP00000026038_rn
		ENSRNOP00000017633_rn
		ENSRNOP00000047403_rn
		ENSPTRP00000045511_xp
		ENSRNOP00000025257_rn
		ENSRNOP00000015989_rn
		ENSRNOP00000033009_rn
		ENSXETP00000009696_xn
		ENSXETP00000031313_xn
		ENSRNOP00000025910_rn
		ENSXETP00000002006_xn
		ENSXETP00000031312_xn
		ENSXETP00000000007_xn
		ENSMUSP00000049296_mm
		ENSRNOP00000017485_rn
		ENSXETP00000009087_xn
		ENSRNOP00000034009_rn
		ENSPTRP00000032759_xp
		ENSXETP00000016324_xn
		ENSPTRP00000044027_xp
		ENSXETP00000017759_xn
		ENSXETP00000016325_xn
		ENSRNOP00000023487_rn
		ENSXETP00000040463_xn
		ENSP00000302503_hs
		ENSXETP00000009088_xn
		ENSMODP00000020012_op
		ENSXETP00000031314_xn
		ENSXETP00000048464_xn
		ENSXETP00000040457_xn
		ENSXETP00000009648_xn
		ENSXETP00000016326_xn
		ENSXETP00000016322_xn
		ENSPTRP00000025004_xp
		ENSXETP00000040480_xn
		ENSXETP00000056503_xn
		ENSXETP00000017757_xn
		ENSXETP00000056501_xn
		GSTENP00016499001_tn
		ENSRNOP00000048096_rn
		ENSXETP00000040462_xn
		ENSXETP00000056505_xn
		ENSXETP00000040476_xn
		ENSP00000262304_hs
		ENSXETP00000055758_xn
		ENSXETP00000040479_xn
		ENSXETP00000040478_xn
		ENSXETP00000040483_xn
		ENSXETP00000050628_xn
		ENSRNOP00000038974_rn
		GSTENP00028799001_tn
		GSTENP00017720001_tn
		F27C1.11_ce
		GSTENP00012299001_tn
		ENSXETP00000040468_xn
		ENSXETP00000058254_xn
		ENSRNOP00000048039_rn
		GSTENP00010521001_tn
		GSTENP00030932001_tn
		GSTENP00033460001_tn
		GSTENP00029611001_tn
		GSTENP00012298001_tn
		F27C1.11_cl
		MXAN_1744_mw
		NEWSINFRUP00000163348_to
		GA20634-PA_do
		GSTENP00017763001_tn
		GSTENP00028798001_tn
		NEWSINFRUP00000154257_to
		NEWSINFRUP00000127682_to
		NEWSINFRUP00000131452_to
		NEWSINFRUP00000170884_to
		NEWSINFRUP00000142950_to
		GA15605-PA_do
		GSTENP00017790001_tn
		NEWSINFRUP00000163101_to
		GSTENP00022768001_tn
		NEWSINFRUP00000175352_to
		NEWSINFRUP00000153934_to
		NEWSINFRUP00000149227_to
		NEWSINFRUP00000178814_to
		NEWSINFRUP00000177952_to
		TA09935_nu
		PF14_0067_pl
		NEWSINFRUP00000182934_to
		NEWSINFRUP00000159442_to
		NEWSINFRUP00000162692_to
		ENSRNOP00000015092_rn
		NEWSINFRUP00000162789_to
		GSTENP00030931001_tn
		ENSXETP00000034817_xn
		GSTENP00026282001_tn
		ZK945.9_cl
		ZK945.9_ce
		ENSXETP00000034831_xn
		ENSXETP00000034828_xn
		NEWSINFRUP00000167666_to
		ENSXETP00000052825_xn
		ENSXETP00000052824_xn
		ENSXETP00000017759
		ZK616.8
		AAEL011144-PA
		GSTENP00006452001
		NEWSINFRUP00000135054
		GSTENP00007645001
